# Supplementary material for: Genomic Analysis of Aspergillus Section Terrei Reveals a High Potential in Secondary Metabolite Production and Plant Biomass Degradation
Source: J Fungi (Basel). 2024 Jul 22;10(7):507. doi: 10.3390/jof10070507 (PMC11278011; doi:10.3390/jof10070507)
Supplement: Supplementary file 1 [file jof-10-00507-s001.zip › Table S1.xlsx]

## Sheet: Sheet1
Table S1 - Genome statistics of sequencing and annotation for 18 genomes used in the analysis.
All genomes from section Terrei except A. terreus are from this study.
Genome	JGI organism code	Section	Protein Count [#]	IPR Coverage [%]	GO Coverage [%]	Average number of exons [#/gene]	Number of scaffolds [#]	Scaffolds over 2kb [#]	Genome Size [Mb]	GC [%]	Average scaffold length [bp]	Median Scaffold Length [bp]	Longest scaffold [bp]	Shortest scaffold [bp]	Scaffold N50 [#]	Scaffold L50 [bp]
Aspergillus terreus NIH 2624	Aspte1	Terrei	10406	72	60	3.2	26	26	29.3	0.526574	1.12812e+06	1388580	2751824	12095	7	1912493
Aspergillus alabamensis IBT 12702	Aspala1	Terrei	11841	75	53	3.2	219	188	32	0.521565	146095	21827	1660550	1003	14	647419
Aspergillus floccosus CBS 116.37	Aspflo1	Terrei	11810	76	54	3.2	224	218	30.6	0.523013	136394	92434	736066	1017	39	249808
Aspergillus aureoterreus CBS 503.65	Aspaur1	Terrei	11269	76	7	3.2	109	98	29.5	0.535085	270791	71620	1931989	1043	15	763182
Aspergillus allahabadii CBS 164.63	Aspall1	Terrei	11228	77	55	3.2	43	36	29.8	0.530319	692632	419452	4076947	1156	7	1453672
Aspergillus neoindicus CBS 444.75	Aspneoi1	Terrei	11849	75	53	3.2	121	96	30.9	0.522171	255352	20589	2418121	1007	11	910252
Aspergillus ambiguus CBS 117.58	Aspamb1	Terrei	11088	77	55	3.2	149	123	29.4	0.516939	197147	42961	1932825	1023	16	550646
Aspergillus flavus NRRL 3357	Aspfl1	Flavi	12604	69	56	3.3	138	138	36.8	0.482644	266596	2300.5	4469204	2004	6	2388123
Aspergillus neoniger CBS 115656	Aspneo1	Nigri	11939	68	56	3.3	169	149	35.4	0.487538	209565	37197	1664060	1025	18	707186
Aspergillus niger ATCC 1015	Aspni7	Nigri	11910	70	57	3.4	24	24	34.9	0.503243	1.45222e+06	1.61072e+06	3774411	14100	6	1937564
Aspergillus ellipticus CBS 707.79	Aspell1	Nigri	12884	64	52	3.1	518	505	42.9	0.446141	82753	48043	684843	1067	84	158998
Aspergillus japonicus CBS 114.51	Aspjap1	Nigri	12024	68	56	3.2	163	161	36.1	0.507857	221472	122459	1444553	1324	25	412690
Aspergillus fumigatus Af293	Aspfu1	Fumigati	9781	72	59	2.9	8	8	29.4	0.488183	3.67355e+06	3.93783e+06	4918979	1833124	4	3948441
Aspergillus clavatus NRRL 1	Aspcl1	Clavati	9121	73	59	3.1	143	28	27.9	0.491942	194821	1387	4489098	1002	5	2493640
Aspergillus unguis CBS 120.58	Aspmic1	Nidulantes	10236	77	55	3.2	60	58	25.9	0.503072	431899	176653	2796312	1001	8	1152650
Aspergillus versicolor CBS 795.97	Aspve1	Nidulantes	13228	72	59	3.2	51	41	33.1	0.500728	649545	11331	5023850	1241	5	2487993
Aspergillus nidulans FGSC A4	Aspnid1	Nidulantes	10680	72	59	3.3	8	8	30.5	0.492654	3.8105e+06	3615053	4934093	2887738	4	3759208
Saccharomyces cerevisiae S288C	Sacce1	Saccharomyces	6575	69	56	1	16	16	12.1	0.382978	754431	765038	1531919	230208	6	924429
