# Supplementary material for: Genomic Analysis of Aspergillus Section Terrei Reveals a High Potential in Secondary Metabolite Production and Plant Biomass Degradation
Source: J Fungi (Basel). 2024 Jul 22;10(7):507. doi: 10.3390/jof10070507 (PMC11278011; doi:10.3390/jof10070507)
Supplement: Supplementary file 1 [file jof-10-00507-s001.zip › Table S2.xlsx]

## Sheet: Sheet2
Table S2 - Overview of predicted secondary metabolite gene clusters. same family of gene clusters.
Contains data for all 18 genomes of the study (See Suppl. Table 1). The Cluster Family column denotes the generated families of gene clusters.
Genes with the same cluster_id belong to the same family of gene clusters.
Cluster family	cluster_id	JGI genome code	Genus	Species	Section	Protein ID	Backbone gene	CLuster Size [#]	gff_start [base #]	gff_end [Base #]	Strand	IPR description	IPR domain descriptions	IPR database source	Associated compound (if known)
1	21_8831_17	Aspnid1	Aspergillus	nidulans	Nidulantes	8832	-	17	1272153	1274033	+	Cytochrome P450	Cytochrome P450	HMMPfam	none
1	21_8831_17	Aspnid1	Aspergillus	nidulans	Nidulantes	8833	-	17	1274489	1276163	-	none	none	none	none
1	21_8831_17	Aspnid1	Aspergillus	nidulans	Nidulantes	8834	-	17	1276977	1278700	-	Major facilitator superfamily	Major Facilitator Superfamily	HMMPfam	none
1	21_8831_17	Aspnid1	Aspergillus	nidulans	Nidulantes	8835	-	17	1279123	1281272	+	Zn(2)-C6 fungal-type DNA-binding domain,Transcription factor domain, fungi	Fungal Zn(2)-Cys(6) binuclear cluster domain,Fungal specific transcription factor domain	HMMPfam	none
1	21_8831_17	Aspnid1	Aspergillus	nidulans	Nidulantes	8836	-	17	1281544	1282959	-	FAD linked oxidase, N-terminal,Berberine/berberine-like	FAD binding domain,Berberine and berberine like	HMMPfam	none
1	303_165328_2	Aspala1	Aspergillus	alabamensis	Terrei	165328	PKS	2	2216	10329	-	Beta-ketoacyl synthase, N-terminal,Beta-ketoacyl synthase, C-terminal,Acyl transferase,Methyltransferase type 12,Alcohol dehydrogenase, C-terminal,Polyketide synthase, ketoreductase domain,Acyl carrier protein-like	Beta-ketoacyl synthase, N-terminal domain,Beta-ketoacyl synthase, C-terminal domain,Acyl transferase domain,Methyltransferase domain,Zinc-binding dehydrogenase,KR domain,Phosphopantetheine attachment site	HMMPfam	none
1	303_165328_2	Aspala1	Aspergillus	alabamensis	Terrei	165329	-	2	11381	13064	-	Major facilitator superfamily	Major Facilitator Superfamily	HMMPfam	none
2	306_142546_5	Aspall1	Aspergillus	allahabadii	Terrei	142546	PKS	5	1391949	1399829	-	Beta-ketoacyl synthase, N-terminal,Beta-ketoacyl synthase, C-terminal,Acyl transferase,Methyltransferase type 12,Polyketide synthase, ketoreductase domain,Acyl carrier protein-like	Beta-ketoacyl synthase, N-terminal domain,Beta-ketoacyl synthase, C-terminal domain,Acyl transferase domain,Methyltransferase domain,KR domain,Phosphopantetheine attachment site	HMMPfam	none
2	306_142546_5	Aspall1	Aspergillus	allahabadii	Terrei	118984	-	5	1400743	1403162	-	Zn(2)-C6 fungal-type DNA-binding domain,Transcription factor domain, fungi	Fungal Zn(2)-Cys(6) binuclear cluster domain,Fungal specific transcription factor domain	HMMPfam	none
2	306_142546_5	Aspall1	Aspergillus	allahabadii	Terrei	118985	-	5	1403770	1405407	+	Major facilitator superfamily	Major Facilitator Superfamily	HMMPfam	none
2	306_142546_5	Aspall1	Aspergillus	allahabadii	Terrei	118986	-	5	1406299	1407594	+	none	none	none	none
2	306_142546_5	Aspall1	Aspergillus	allahabadii	Terrei	153151	-	5	1408371	1409601	+	Monooxygenase, FAD-binding	FAD binding domain	HMMPfam	none
2	406_251319_4	Aspneoi1	Aspergillus	neoindicus	Terrei	251319	PKS	4	1128304	1138284	-	Transcription factor domain, fungi,Beta-ketoacyl synthase, N-terminal,Beta-ketoacyl synthase, C-terminal,Acyl transferase,Methyltransferase type 12,Polyketide synthase, ketoreductase domain,Acyl carrier protein-like	Fungal specific transcription factor domain,Beta-ketoacyl synthase, N-terminal domain,Beta-ketoacyl synthase, C-terminal domain,Acyl transferase domain,Methyltransferase domain,KR domain,Phosphopantetheine attachment site	HMMPfam	none
2	406_251319_4	Aspneoi1	Aspergillus	neoindicus	Terrei	224562	-	4	1140091	1141729	+	Major facilitator superfamily	Major Facilitator Superfamily	HMMPfam	none
2	406_251319_4	Aspneoi1	Aspergillus	neoindicus	Terrei	224563	-	4	1142620	1143912	+	none	none	none	none
2	406_251319_4	Aspneoi1	Aspergillus	neoindicus	Terrei	251322	-	4	1144544	1145925	+	Monooxygenase, FAD-binding	FAD binding domain	HMMPfam	none
4	307_204968_4	Aspamb1	Aspergillus	ambiguus	Terrei	204968	NRPS	4	78240	88070	-	Condensation domain,AMP-binding enzyme C-terminal domain,AMP-dependent synthetase/ligase,Acyl carrier protein-like,Alpha/beta hydrolase fold-1	Condensation domain,AMP-binding enzyme C-terminal domain,AMP-binding enzyme,Phosphopantetheine attachment site,Alpha/beta hydrolase family,alpha/beta hydrolase fold	HMMPfam	none
4	307_204968_4	Aspamb1	Aspergillus	ambiguus	Terrei	185816	-	4	88702	89298	+	none	none	none	none
4	307_204968_4	Aspamb1	Aspergillus	ambiguus	Terrei	195448	-	4	90252	91640	+	none	none	none	none
4	307_204968_4	Aspamb1	Aspergillus	ambiguus	Terrei	195449	DMAT	4	92376	93686	+	Aromatic prenyltransferase, DMATS type	Tryptophan dimethylallyltransferase	HMMPfam	none
4	308_182273_3	Aspaur1	Aspergillus	aureoterreus	Terrei	162420	-	3	473888	476338	+	ABC transporter type 1, transmembrane domain,ABC transporter-like	ABC transporter transmembrane region 2,ABC transporter transmembrane region,ABC transporter	HMMPfam	none
4	308_182273_3	Aspaur1	Aspergillus	aureoterreus	Terrei	68741	-	3	476447	476935	+	none	none	none	none
4	308_182273_3	Aspaur1	Aspergillus	aureoterreus	Terrei	182273	DMAT	3	478841	480135	-	Aromatic prenyltransferase, DMATS type	Tryptophan dimethylallyltransferase	HMMPfam	none
6	303_158994_5	Aspala1	Aspergillus	alabamensis	Terrei	139596	-	5	60098	61672	-	Major facilitator superfamily	Major Facilitator Superfamily	HMMPfam	none
6	303_158994_5	Aspala1	Aspergillus	alabamensis	Terrei	139600	-	5	61999	64463	+	Zn(2)-C6 fungal-type DNA-binding domain,Transcription factor domain, fungi	Fungal Zn(2)-Cys(6) binuclear cluster domain,Fungal specific transcription factor domain	HMMPfam	none
6	303_158994_5	Aspala1	Aspergillus	alabamensis	Terrei	139602	-	5	65465	65790	-	none	none	none	none
6	303_158994_5	Aspala1	Aspergillus	alabamensis	Terrei	148198	-	5	68512	69617	-	Alcohol dehydrogenase GroES-like,Alcohol dehydrogenase, C-terminal	Alcohol dehydrogenase GroES-like domain,Zinc-binding dehydrogenase	HMMPfam	none
6	303_158994_5	Aspala1	Aspergillus	alabamensis	Terrei	158994	PKS	5	70114	73162	+	Beta-ketoacyl synthase, N-terminal,Beta-ketoacyl synthase, C-terminal,Acyl transferase	Beta-ketoacyl synthase, N-terminal domain,Beta-ketoacyl synthase, C-terminal domain,Acyl transferase domain	HMMPfam	none
6	306_144748_14	Aspall1	Aspergillus	allahabadii	Terrei	136717	-	14	2293832	2295771	-	Cytochrome P450	Cytochrome P450	HMMPfam	none
6	306_144748_14	Aspall1	Aspergillus	allahabadii	Terrei	136718	-	14	2298112	2299631	+	Cytochrome P450	Cytochrome P450	HMMPfam	none
6	306_144748_14	Aspall1	Aspergillus	allahabadii	Terrei	136719	-	14	2300658	2303599	+	Short-chain dehydrogenase/reductase SDR,MaoC-like domain	short chain dehydrogenase,MaoC like domain	HMMPfam	none
6	306_144748_14	Aspall1	Aspergillus	allahabadii	Terrei	136720	-	14	2303943	2305347	+	Acyl-CoA dehydrogenase/oxidase, N-terminal,Acyl-CoA oxidase/dehydrogenase, central domain,Acyl-CoA dehydrogenase/oxidase C-terminal	Acyl-CoA dehydrogenase, N-terminal domain,Acyl-CoA dehydrogenase, middle domain,Acyl-CoA dehydrogenase, C-terminal domain	HMMPfam	none
6	306_144748_14	Aspall1	Aspergillus	allahabadii	Terrei	154313	-	14	2305519	2307751	-	AMP-dependent synthetase/ligase,AMP-binding enzyme C-terminal domain	AMP-binding enzyme,AMP-binding enzyme C-terminal domain	HMMPfam	none
6	306_144748_14	Aspall1	Aspergillus	allahabadii	Terrei	154314	-	14	2307887	2309530	-	General substrate transporter	Sugar (and other) transporter	HMMPfam	none
6	306_144748_14	Aspall1	Aspergillus	allahabadii	Terrei	123314	-	14	2310211	2312044	+	Creatinase, N-terminal,Peptidase M24, structural domain	Creatinase/Prolidase N-terminal domain,Metallopeptidase family M24	HMMPfam	none
6	306_144748_14	Aspall1	Aspergillus	allahabadii	Terrei	136724	-	14	2312609	2314226	-	none	none	none	none
6	306_144748_14	Aspall1	Aspergillus	allahabadii	Terrei	154315	-	14	2315375	2317050	-	Amino acid transporter, transmembrane	Transmembrane amino acid transporter protein	HMMPfam	none
6	306_144748_14	Aspall1	Aspergillus	allahabadii	Terrei	144745	-	14	2317603	2317893	-	Stress responsive alpha-beta barrel	Stress responsive A/B Barrel Domain	HMMPfam	none
6	306_144748_14	Aspall1	Aspergillus	allahabadii	Terrei	144746	-	14	2318494	2320226	+	Cytochrome P450	Cytochrome P450	HMMPfam	none
6	306_144748_14	Aspall1	Aspergillus	allahabadii	Terrei	144747	-	14	2320724	2321870	-	Alpha/beta hydrolase fold-1	Alpha/beta hydrolase family,alpha/beta hydrolase fold	HMMPfam	none
6	306_144748_14	Aspall1	Aspergillus	allahabadii	Terrei	144748	PKS	14	2322968	2330646	-	Beta-ketoacyl synthase, N-terminal,Beta-ketoacyl synthase, C-terminal,Acyl transferase,Methyltransferase type 12,Polyketide synthase, ketoreductase domain,Acyl carrier protein-like	Beta-ketoacyl synthase, N-terminal domain,Beta-ketoacyl synthase, C-terminal domain,Acyl transferase domain,Methyltransferase domain,KR domain,Phosphopantetheine attachment site	HMMPfam	none
6	306_144748_14	Aspall1	Aspergillus	allahabadii	Terrei	154317	-	14	2331121	2332235	+	Alcohol dehydrogenase GroES-like,Alcohol dehydrogenase, C-terminal	Alcohol dehydrogenase GroES-like domain,Zinc-binding dehydrogenase	HMMPfam	none
7	306_154395_10	Aspall1	Aspergillus	allahabadii	Terrei	123509	-	10	272155	274312	-	Monooxygenase, FAD-binding	FAD binding domain	HMMPfam	none
7	306_154395_10	Aspall1	Aspergillus	allahabadii	Terrei	87999	-	10	276313	278094	-	none	none	none	none
7	306_154395_10	Aspall1	Aspergillus	allahabadii	Terrei	136818	-	10	278167	279854	+	none	none	none	none
7	306_154395_10	Aspall1	Aspergillus	allahabadii	Terrei	88022	-	10	282734	283740	-	none	none	none	none
7	306_154395_10	Aspall1	Aspergillus	allahabadii	Terrei	144867	-	10	286280	288701	+	none	none	none	none
7	306_154395_10	Aspall1	Aspergillus	allahabadii	Terrei	123521	-	10	289711	291239	-	Cytochrome P450	Cytochrome P450	HMMPfam	none
7	306_154395_10	Aspall1	Aspergillus	allahabadii	Terrei	154394	-	10	291987	293525	-	Transferase	Transferase family	HMMPfam	none
7	306_154395_10	Aspall1	Aspergillus	allahabadii	Terrei	154395	DMAT	10	294219	295586	-	Aromatic prenyltransferase, DMATS type	Tryptophan dimethylallyltransferase	HMMPfam	none
7	306_154395_10	Aspall1	Aspergillus	allahabadii	Terrei	144870	NRPS	10	297145	303948	+	AMP-dependent synthetase/ligase,Acyl carrier protein-like,Condensation domain,AMP-binding enzyme C-terminal domain	AMP-binding enzyme,Phosphopantetheine attachment site,Condensation domain,AMP-binding enzyme C-terminal domain	HMMPfam	none
7	306_154395_10	Aspall1	Aspergillus	allahabadii	Terrei	154398	-	10	304420	306110	-	Major facilitator superfamily	Major Facilitator Superfamily	HMMPfam	none
7	354_173587_9	Aspflo1	Aspergillus	floccosus	Terrei	146828	-	9	153719	155295	-	Zn(2)-C6 fungal-type DNA-binding domain	Fungal Zn(2)-Cys(6) binuclear cluster domain	HMMPfam	none
7	354_173587_9	Aspflo1	Aspergillus	floccosus	Terrei	146831	-	9	155665	156739	-	RTA-like protein	RTA1 like protein	HMMPfam	none
7	354_173587_9	Aspflo1	Aspergillus	floccosus	Terrei	163857	-	9	158285	161394	+	Methyltransferase type 11,Major intrinsic protein	Methyltransferase domain,Major intrinsic protein	HMMPfam	none
7	354_173587_9	Aspflo1	Aspergillus	floccosus	Terrei	173584	-	9	161633	162402	+	Serine hydrolase FSH	Serine hydrolase (FSH1)	HMMPfam	none
7	354_173587_9	Aspflo1	Aspergillus	floccosus	Terrei	146836	-	9	163353	164099	+	none	none	none	none
7	354_173587_9	Aspflo1	Aspergillus	floccosus	Terrei	146837	-	9	164498	164923	-	none	none	none	none
7	354_173587_9	Aspflo1	Aspergillus	floccosus	Terrei	173587	NRPS	9	165964	173112	-	AMP-dependent synthetase/ligase,Acyl carrier protein-like,Condensation domain	AMP-binding enzyme,Phosphopantetheine attachment site,Condensation domain	HMMPfam	none
7	354_173587_9	Aspflo1	Aspergillus	floccosus	Terrei	163859	DMAT	9	174264	178510	+	O-methyltransferase, family 2,Aromatic prenyltransferase, DMATS type	O-methyltransferase,Tryptophan dimethylallyltransferase	HMMPfam	none
7	354_173587_9	Aspflo1	Aspergillus	floccosus	Terrei	163860	-	9	179458	181010	+	Monooxygenase, FAD-binding	FAD binding domain	HMMPfam	none
9	303_141893_8	Aspala1	Aspergillus	alabamensis	Terrei	160493	-	8	1306649	1308118	-	AMP-dependent synthetase/ligase,AMP-binding enzyme C-terminal domain	AMP-binding enzyme,AMP-binding enzyme C-terminal domain	HMMPfam	none
9	303_141893_8	Aspala1	Aspergillus	alabamensis	Terrei	160496	-	8	1308975	1310575	-	Major facilitator superfamily	Major Facilitator Superfamily	HMMPfam	none
9	303_141893_8	Aspala1	Aspergillus	alabamensis	Terrei	149772	-	8	1312281	1313136	+	Alpha carbonic anhydrase	Eukaryotic-type carbonic anhydrase	HMMPfam	none
9	303_141893_8	Aspala1	Aspergillus	alabamensis	Terrei	141891	-	8	1314056	1315910	-	Glycoside hydrolase, family 43	Glycosyl hydrolases family 43	HMMPfam	none
9	303_141893_8	Aspala1	Aspergillus	alabamensis	Terrei	160500	-	8	1316729	1318363	-	Carboxylesterase, type B	Carboxylesterase family	HMMPfam	none
9	303_141893_8	Aspala1	Aspergillus	alabamensis	Terrei	5418	-	8	1319108	1320011	-	none	none	none	none
9	303_141893_8	Aspala1	Aspergillus	alabamensis	Terrei	149777	-	8	1321495	1321845	+	none	none	none	none
9	303_141893_8	Aspala1	Aspergillus	alabamensis	Terrei	141893	DMAT	8	1323461	1324487	-	Aromatic prenyltransferase, DMATS type	Tryptophan dimethylallyltransferase	HMMPfam	none
10	406_80156_5	Aspneoi1	Aspergillus	neoindicus	Terrei	241455	-	5	874331	876823	+	Zn(2)-C6 fungal-type DNA-binding domain,Transcription factor domain, fungi	Fungal Zn(2)-Cys(6) binuclear cluster domain,Fungal specific transcription factor domain	HMMPfam	none
10	406_80156_5	Aspneoi1	Aspergillus	neoindicus	Terrei	80156	NRPS	5	876995	879520	-	AMP-dependent synthetase/ligase,Acyl carrier protein-like,Condensation domain	AMP-binding enzyme,Phosphopantetheine attachment site,Condensation domain	HMMPfam	none
10	406_80156_5	Aspneoi1	Aspergillus	neoindicus	Terrei	248518	NRPS	5	879530	892497	-	AMP-dependent synthetase/ligase,Acyl carrier protein-like,Condensation domain	AMP-binding enzyme,Phosphopantetheine attachment site,Condensation domain	HMMPfam	none
10	406_80156_5	Aspneoi1	Aspergillus	neoindicus	Terrei	260046	-	5	892936	894002	+	FAD dependent oxidoreductase	FAD dependent oxidoreductase	HMMPfam	none
10	406_80156_5	Aspneoi1	Aspergillus	neoindicus	Terrei	241457	-	5	894337	896702	+	Major facilitator superfamily	Major Facilitator Superfamily	HMMPfam	none
12	303_161352_1	Aspala1	Aspergillus	alabamensis	Terrei	161352	NRPS-Like	1	90966	94117	+	AMP-dependent synthetase/ligase,AMP-binding enzyme C-terminal domain,Acyl carrier protein-like,Male sterility, NAD-binding	AMP-binding enzyme,AMP-binding enzyme C-terminal domain,Phosphopantetheine attachment site,Male sterility protein	HMMPfam	none
12	308_188219_8	Aspaur1	Aspergillus	aureoterreus	Terrei	188218	-	8	76510	78570	-	Monooxygenase, FAD-binding	FAD binding domain	HMMPfam	none
12	308_188219_8	Aspaur1	Aspergillus	aureoterreus	Terrei	183614	-	8	79332	80430	-	Fumarylacetoacetase, C-terminal	Fumarylacetoacetate (FAA) hydrolase family	HMMPfam	none
12	308_188219_8	Aspaur1	Aspergillus	aureoterreus	Terrei	183615	-	8	80708	81790	+	Glyoxalase/fosfomycin resistance/dioxygenase domain	Glyoxalase/Bleomycin resistance protein/Dioxygenase superfamily	HMMPfam	none
12	308_188219_8	Aspaur1	Aspergillus	aureoterreus	Terrei	183616	-	8	82342	85670	+	Short-chain dehydrogenase/reductase SDR,Transcription factor domain, fungi	short chain dehydrogenase,Fungal specific transcription factor domain	HMMPfam	none
12	308_188219_8	Aspaur1	Aspergillus	aureoterreus	Terrei	165431	-	8	86029	89031	+	Aminoacyl-tRNA synthetase, class Ia,Methionyl/Valyl/Leucyl/Isoleucyl-tRNA synthetase, anticodon-binding,DNA glycosylase/AP lyase and isoleucyl tRNA synthetase, zinc finger domain	tRNA synthetases class I (I, L, M and V),Anticodon-binding domain of tRNA,zf-FPG_IleRS	HMMPfam	none
12	308_188219_8	Aspaur1	Aspergillus	aureoterreus	Terrei	188219	NRPS-Like	8	89411	92582	-	AMP-dependent synthetase/ligase,AMP-binding enzyme C-terminal domain,Acyl carrier protein-like,Male sterility, NAD-binding	AMP-binding enzyme,AMP-binding enzyme C-terminal domain,Phosphopantetheine attachment site,Male sterility protein	HMMPfam	none
12	308_188219_8	Aspaur1	Aspergillus	aureoterreus	Terrei	183619	-	8	93560	93937	-	Defensin, invertebrate/fungal	Arthropod defensin	HMMPfam	none
12	308_188219_8	Aspaur1	Aspergillus	aureoterreus	Terrei	183620	-	8	95025	95842	-	none	none	none	none
12	354_146909_1	Aspflo1	Aspergillus	floccosus	Terrei	146909	NRPS-Like	1	281342	283558	+	AMP-dependent synthetase/ligase,AMP-binding enzyme C-terminal domain,Acyl carrier protein-like,Male sterility, NAD-binding	AMP-binding enzyme,AMP-binding enzyme C-terminal domain,Phosphopantetheine attachment site,Male sterility protein	HMMPfam	none
12	354_175043_1	Aspflo1	Aspergillus	floccosus	Terrei	175043	NRPS-Like	1	189368	192430	+	AMP-dependent synthetase/ligase,AMP-binding enzyme C-terminal domain,Acyl carrier protein-like,Male sterility, NAD-binding	AMP-binding enzyme,AMP-binding enzyme C-terminal domain,Phosphopantetheine attachment site,Male sterility protein	HMMPfam	none
12	406_232210_3	Aspneoi1	Aspergillus	neoindicus	Terrei	232210	NRPS-Like	3	533690	536034	-	AMP-dependent synthetase/ligase,AMP-binding enzyme C-terminal domain,Acyl carrier protein-like,Male sterility, NAD-binding	AMP-binding enzyme,AMP-binding enzyme C-terminal domain,Phosphopantetheine attachment site,Male sterility protein	HMMPfam	none
12	406_232210_3	Aspneoi1	Aspergillus	neoindicus	Terrei	254535	-	3	537844	538215	-	Defensin, invertebrate/fungal	Arthropod defensin	HMMPfam	none
12	406_232210_3	Aspneoi1	Aspergillus	neoindicus	Terrei	254536	-	3	539340	540160	-	none	none	none	none
14	303_148918_12	Aspala1	Aspergillus	alabamensis	Terrei	148910	-	12	36693	38850	+	General substrate transporter	Sugar (and other) transporter	HMMPfam	none
14	303_148918_12	Aspala1	Aspergillus	alabamensis	Terrei	148911	-	12	39837	41518	+	Cytochrome P450	Cytochrome P450	HMMPfam	none
14	303_148918_12	Aspala1	Aspergillus	alabamensis	Terrei	148912	-	12	42149	42660	-	Glyoxalase-like domain	Glyoxalase-like domain	HMMPfam	none
14	303_148918_12	Aspala1	Aspergillus	alabamensis	Terrei	148913	-	12	44204	45620	+	Major facilitator superfamily	Major Facilitator Superfamily	HMMPfam	none
14	303_148918_12	Aspala1	Aspergillus	alabamensis	Terrei	148914	-	12	46880	48408	-	MmgE/PrpD	MmgE/PrpD family	HMMPfam	none
14	303_148918_12	Aspala1	Aspergillus	alabamensis	Terrei	148915	-	12	49098	50395	+	Mitochondrial substrate/solute carrier	Mitochondrial carrier protein	HMMPfam	none
14	303_148918_12	Aspala1	Aspergillus	alabamensis	Terrei	165066	-	12	52087	54552	+	Zn(2)-C6 fungal-type DNA-binding domain,Transcription factor domain, fungi	Fungal Zn(2)-Cys(6) binuclear cluster domain,Fungal specific transcription factor domain	HMMPfam	none
14	303_148918_12	Aspala1	Aspergillus	alabamensis	Terrei	159766	-	12	55193	55715	+	none	none	none	none
14	303_148918_12	Aspala1	Aspergillus	alabamensis	Terrei	148917	-	12	56255	57409	-	Non-haem dioxygenase N-terminal domain,Oxoglutarate/iron-dependent dioxygenase	non-haem dioxygenase in morphine synthesis N-terminal,2OG-Fe(II) oxygenase superfamily	HMMPfam	none
14	303_148918_12	Aspala1	Aspergillus	alabamensis	Terrei	148918	NRPS	12	58072	61902	+	AMP-dependent synthetase/ligase,Acyl carrier protein-like,Condensation domain	AMP-binding enzyme,Phosphopantetheine attachment site,Condensation domain	HMMPfam	none
14	303_148918_12	Aspala1	Aspergillus	alabamensis	Terrei	159769	DMAT	12	62374	63483	-	Aromatic prenyltransferase, DMATS type	Tryptophan dimethylallyltransferase	HMMPfam	none
14	303_148918_12	Aspala1	Aspergillus	alabamensis	Terrei	148920	-	12	65539	66990	+	Transferase	Transferase family	HMMPfam	none
14	303_165573_8	Aspala1	Aspergillus	alabamensis	Terrei	149101	-	8	22255	24325	+	Prenyltransferase/squalene oxidase	Prenyltransferase and squalene oxidase repeat	HMMPfam	none
14	303_165573_8	Aspala1	Aspergillus	alabamensis	Terrei	165562	-	8	26303	26814	+	none	none	none	none
14	303_165573_8	Aspala1	Aspergillus	alabamensis	Terrei	165563	-	8	27503	28995	+	Coiled-coil domain containing protein 109, C-terminal	Protein of unknown function, DUF607	HMMPfam	none
14	303_165573_8	Aspala1	Aspergillus	alabamensis	Terrei	159977	-	8	29055	29645	-	none	none	none	none
14	303_165573_8	Aspala1	Aspergillus	alabamensis	Terrei	116524	-	8	30929	31477	-	Signal transduction histidine kinase, phosphotransfer (Hpt) domain	Hpt domain	HMMPfam	none
14	303_165573_8	Aspala1	Aspergillus	alabamensis	Terrei	165573	NRPS-Like	8	32743	35631	-	AMP-dependent synthetase/ligase,Acyl carrier protein-like,Thioesterase	AMP-binding enzyme,Phosphopantetheine attachment site,Thioesterase domain	HMMPfam	none
14	303_165573_8	Aspala1	Aspergillus	alabamensis	Terrei	116567	-	8	36539	37573	+	none	none	none	none
14	303_165573_8	Aspala1	Aspergillus	alabamensis	Terrei	159981	DMAT	8	37704	38089	-	Aromatic prenyltransferase, DMATS type	Tryptophan dimethylallyltransferase	HMMPfam	none
14	306_136507_10	Aspall1	Aspergillus	allahabadii	Terrei	83461	-	10	1487792	1489679	+	Prenyltransferase/squalene oxidase	Prenyltransferase and squalene oxidase repeat	HMMPfam	none
14	306_136507_10	Aspall1	Aspergillus	allahabadii	Terrei	83463	-	10	1490760	1491209	+	none	none	none	none
14	306_136507_10	Aspall1	Aspergillus	allahabadii	Terrei	83933	-	10	1491537	1492032	+	none	none	none	none
14	306_136507_10	Aspall1	Aspergillus	allahabadii	Terrei	122814	-	10	1492610	1494104	+	Coiled-coil domain containing protein 109, C-terminal	Protein of unknown function, DUF607	HMMPfam	none
14	306_136507_10	Aspall1	Aspergillus	allahabadii	Terrei	144452	-	10	1494176	1494756	-	none	none	none	none
14	306_136507_10	Aspall1	Aspergillus	allahabadii	Terrei	144453	-	10	1495929	1496385	-	Signal transduction histidine kinase, phosphotransfer (Hpt) domain	Hpt domain	HMMPfam	none
14	306_136507_10	Aspall1	Aspergillus	allahabadii	Terrei	136507	NRPS-Like	10	1497758	1500646	-	AMP-dependent synthetase/ligase,Acyl carrier protein-like,Thioesterase	AMP-binding enzyme,Phosphopantetheine attachment site,Thioesterase domain	HMMPfam	none
14	306_136507_10	Aspall1	Aspergillus	allahabadii	Terrei	154184	-	10	1501539	1502573	+	none	none	none	none
14	306_136507_10	Aspall1	Aspergillus	allahabadii	Terrei	136509	DMAT	10	1502732	1504140	-	Aromatic prenyltransferase, DMATS type	Tryptophan dimethylallyltransferase	HMMPfam	none
14	306_136507_10	Aspall1	Aspergillus	allahabadii	Terrei	154190	-	10	1505276	1506628	+	O-methyltransferase, family 2	O-methyltransferase	HMMPfam	none
14	306_139255_5	Aspall1	Aspergillus	allahabadii	Terrei	139255	DMAT	5	156368	157780	-	Aromatic prenyltransferase, DMATS type	Tryptophan dimethylallyltransferase	HMMPfam	none
14	306_139255_5	Aspall1	Aspergillus	allahabadii	Terrei	149058	-	5	158925	159509	-	Hydantoinaseoxoprolinase, N-terminal,Hydantoinase/oxoprolinase	Hydantoinase/oxoprolinase N-terminal region,Hydantoinase/oxoprolinase	HMMPfam	none
14	306_139255_5	Aspall1	Aspergillus	allahabadii	Terrei	139256	-	5	160000	161017	-	Mono-/di-acylglycerol lipase, N-terminal,Fungal lipase-like domain	Lipase 3 N-terminal region,Lipase (class 3)	HMMPfam	none
14	306_139255_5	Aspall1	Aspergillus	allahabadii	Terrei	149060	-	5	162801	163870	-	Alpha glucuronidase, N-terminal,Glycosyl hydrolase family 67 middle	Glycosyl hydrolase family 67 N-terminus,Glycosyl hydrolase family 67 middle domain	HMMPfam	none
14	306_139255_5	Aspall1	Aspergillus	allahabadii	Terrei	152450	-	5	166140	167881	+	General substrate transporter	Sugar (and other) transporter	HMMPfam	none
14	306_140201_7	Aspall1	Aspergillus	allahabadii	Terrei	140199	-	7	66055	67164	+	Saccharopine dehydrogenase / Homospermidine synthase	Saccharopine dehydrogenase	HMMPfam	none
14	306_140201_7	Aspall1	Aspergillus	allahabadii	Terrei	140200	-	7	68964	70633	-	Aminotransferase, class I/classII	Aminotransferase class I and II	HMMPfam	none
14	306_140201_7	Aspall1	Aspergillus	allahabadii	Terrei	140201	DMAT	7	72435	73799	-	Aromatic prenyltransferase, DMATS type	Tryptophan dimethylallyltransferase	HMMPfam	none
14	306_140201_7	Aspall1	Aspergillus	allahabadii	Terrei	140202	-	7	74162	77071	+	AMP-dependent synthetase/ligase,Thioesterase	AMP-binding enzyme,Thioesterase domain	HMMPfam	none
14	306_140201_7	Aspall1	Aspergillus	allahabadii	Terrei	153559	-	7	77643	78572	-	DapA-like	Dihydrodipicolinate synthetase family	HMMPfam	none
14	306_140201_7	Aspall1	Aspergillus	allahabadii	Terrei	153561	-	7	79434	81124	+	Transcription factor domain, fungi	Fungal specific transcription factor domain	HMMPfam	none
14	306_140201_7	Aspall1	Aspergillus	allahabadii	Terrei	153563	-	7	81621	83562	+	Major facilitator superfamily	Major Facilitator Superfamily	HMMPfam	none
14	307_203783_10	Aspamb1	Aspergillus	ambiguus	Terrei	194521	-	10	88056	89425	-	O-methyltransferase, family 2	O-methyltransferase	HMMPfam	none
14	307_203783_10	Aspamb1	Aspergillus	ambiguus	Terrei	203783	DMAT	10	90479	91984	+	Aromatic prenyltransferase, DMATS type	Tryptophan dimethylallyltransferase	HMMPfam	none
14	307_203783_10	Aspamb1	Aspergillus	ambiguus	Terrei	209224	-	10	92161	93201	-	none	none	none	none
14	307_203783_10	Aspamb1	Aspergillus	ambiguus	Terrei	209228	NRPS-Like	10	93951	96845	+	AMP-dependent synthetase/ligase,Acyl carrier protein-like,Thioesterase	AMP-binding enzyme,Phosphopantetheine attachment site,Thioesterase domain	HMMPfam	none
14	307_203783_10	Aspamb1	Aspergillus	ambiguus	Terrei	73541	-	10	98323	98901	+	Signal transduction histidine kinase, phosphotransfer (Hpt) domain	Hpt domain	HMMPfam	none
14	307_203783_10	Aspamb1	Aspergillus	ambiguus	Terrei	194526	-	10	100195	100781	+	none	none	none	none
14	307_203783_10	Aspamb1	Aspergillus	ambiguus	Terrei	203788	-	10	100836	102218	-	Coiled-coil domain containing protein 109, C-terminal	Protein of unknown function, DUF607	HMMPfam	none
14	307_203783_10	Aspamb1	Aspergillus	ambiguus	Terrei	194528	-	10	102744	103311	-	none	none	none	none
14	307_203783_10	Aspamb1	Aspergillus	ambiguus	Terrei	73548	-	10	104431	104958	-	none	none	none	none
14	307_203783_10	Aspamb1	Aspergillus	ambiguus	Terrei	73547	-	10	105192	107057	-	Prenyltransferase/squalene oxidase	Prenyltransferase and squalene oxidase repeat	HMMPfam	none
14	308_185334_9	Aspaur1	Aspergillus	aureoterreus	Terrei	185334	DMAT	9	208682	210098	+	Aromatic prenyltransferase, DMATS type	Tryptophan dimethylallyltransferase	HMMPfam	none
14	308_185334_9	Aspaur1	Aspergillus	aureoterreus	Terrei	178681	-	9	210273	211211	-	none	none	none	none
14	308_185334_9	Aspaur1	Aspergillus	aureoterreus	Terrei	178682	-	9	213522	214736	-	Zn(2)-C6 fungal-type DNA-binding domain	Fungal Zn(2)-Cys(6) binuclear cluster domain	HMMPfam	none
14	308_185334_9	Aspaur1	Aspergillus	aureoterreus	Terrei	10390	-	9	214963	215262	-	none	none	none	none
14	308_185334_9	Aspaur1	Aspergillus	aureoterreus	Terrei	170329	-	9	215502	217367	-	General substrate transporter	Sugar (and other) transporter	HMMPfam	none
14	308_185334_9	Aspaur1	Aspergillus	aureoterreus	Terrei	10404	-	9	217885	221442	+	Cation-transporting P-type ATPase, N-terminal,P-type ATPase, A domain,HAD-like domain,Cation-transporting P-type ATPase, C-terminal	Cation transporter/ATPase, N-terminus,E1-E2 ATPase,Haloacid dehalogenase-like hydrolase,Cation transporting ATPase, C-terminus	HMMPfam	none
14	308_185334_9	Aspaur1	Aspergillus	aureoterreus	Terrei	10443	-	9	223394	224965	+	Protease-associated domain, PA,Peptidase M28	PA domain,Peptidase family M28	HMMPfam	none
14	308_185334_9	Aspaur1	Aspergillus	aureoterreus	Terrei	178686	-	9	225339	226792	-	Glycoside hydrolase, family 5	Cellulase (glycosyl hydrolase family 5)	HMMPfam	none
14	308_185334_9	Aspaur1	Aspergillus	aureoterreus	Terrei	185338	-	9	228015	229765	-	Major facilitator superfamily	Major Facilitator Superfamily	HMMPfam	none
14	308_53990_11	Aspaur1	Aspergillus	aureoterreus	Terrei	149067	-	11	1201088	1202988	+	Prenyltransferase/squalene oxidase	Prenyltransferase and squalene oxidase repeat	HMMPfam	none
14	308_53990_11	Aspaur1	Aspergillus	aureoterreus	Terrei	175991	-	11	1203366	1205496	+	none	none	none	none
14	308_53990_11	Aspaur1	Aspergillus	aureoterreus	Terrei	53959	-	11	1206047	1207589	+	Coiled-coil domain containing protein 109, C-terminal	Protein of unknown function, DUF607	HMMPfam	none
14	308_53990_11	Aspaur1	Aspergillus	aureoterreus	Terrei	175993	-	11	1207634	1209127	-	none	none	none	none
14	308_53990_11	Aspaur1	Aspergillus	aureoterreus	Terrei	175994	-	11	1209578	1210054	-	Signal transduction histidine kinase, phosphotransfer (Hpt) domain	Hpt domain	HMMPfam	none
14	308_53990_11	Aspaur1	Aspergillus	aureoterreus	Terrei	53990	NRPS-Like	11	1211375	1214266	-	AMP-dependent synthetase/ligase,Acyl carrier protein-like,Thioesterase	AMP-binding enzyme,Phosphopantetheine attachment site,Thioesterase domain	HMMPfam	none
14	308_53990_11	Aspaur1	Aspergillus	aureoterreus	Terrei	53995	-	11	1214464	1214724	+	none	none	none	none
14	308_53990_11	Aspaur1	Aspergillus	aureoterreus	Terrei	175996	-	11	1215201	1216238	+	none	none	none	none
14	308_53990_11	Aspaur1	Aspergillus	aureoterreus	Terrei	168751	DMAT	11	1216371	1217831	-	Aromatic prenyltransferase, DMATS type	Tryptophan dimethylallyltransferase	HMMPfam	none
14	308_53990_11	Aspaur1	Aspergillus	aureoterreus	Terrei	54020	-	11	1218909	1220304	+	O-methyltransferase, family 2	O-methyltransferase	HMMPfam	none
14	308_53990_11	Aspaur1	Aspergillus	aureoterreus	Terrei	176000	-	11	1222348	1223119	+	Short-chain dehydrogenase/reductase SDR	short chain dehydrogenase	HMMPfam	none
14	354_181779_4	Aspflo1	Aspergillus	floccosus	Terrei	181779	NRPS-Like	4	9689	12598	-	AMP-dependent synthetase/ligase,Acyl carrier protein-like,Thioesterase	AMP-binding enzyme,Phosphopantetheine attachment site,Thioesterase domain	HMMPfam	none
14	354_181779_4	Aspflo1	Aspergillus	floccosus	Terrei	181781	DMAT	4	12957	14320	+	Aromatic prenyltransferase, DMATS type	Tryptophan dimethylallyltransferase	HMMPfam	none
14	354_181779_4	Aspflo1	Aspergillus	floccosus	Terrei	169204	-	4	14968	15913	+	none	none	none	none
14	354_181779_4	Aspflo1	Aspergillus	floccosus	Terrei	181783	-	4	16107	17779	+	Aminotransferase, class I/classII	Aminotransferase class I and II	HMMPfam	none
14	354_185808_9	Aspflo1	Aspergillus	floccosus	Terrei	185808	DMAT	9	1367	2802	+	Aromatic prenyltransferase, DMATS type	Tryptophan dimethylallyltransferase	HMMPfam	none
14	354_185808_9	Aspflo1	Aspergillus	floccosus	Terrei	98409	-	9	2955	3986	-	none	none	none	none
14	354_185808_9	Aspflo1	Aspergillus	floccosus	Terrei	176879	NRPS-Like	9	4899	7790	+	AMP-dependent synthetase/ligase,Acyl carrier protein-like,Thioesterase	AMP-binding enzyme,Phosphopantetheine attachment site,Thioesterase domain	HMMPfam	none
14	354_185808_9	Aspflo1	Aspergillus	floccosus	Terrei	98427	-	9	9132	9715	+	Signal transduction histidine kinase, phosphotransfer (Hpt) domain	Hpt domain	HMMPfam	none
14	354_185808_9	Aspflo1	Aspergillus	floccosus	Terrei	98456	-	9	10445	10963	+	none	none	none	none
14	354_185808_9	Aspflo1	Aspergillus	floccosus	Terrei	176881	-	9	11001	11585	+	none	none	none	none
14	354_185808_9	Aspflo1	Aspergillus	floccosus	Terrei	176882	-	9	11644	13154	-	Coiled-coil domain containing protein 109, C-terminal	Protein of unknown function, DUF607	HMMPfam	none
14	354_185808_9	Aspflo1	Aspergillus	floccosus	Terrei	176883	-	9	13854	14371	-	none	none	none	none
14	354_185808_9	Aspflo1	Aspergillus	floccosus	Terrei	98520	-	9	16314	18232	-	Prenyltransferase/squalene oxidase	Prenyltransferase and squalene oxidase repeat	HMMPfam	none
14	354_31531_1	Aspflo1	Aspergillus	floccosus	Terrei	31531	DMAT	1	29130	30546	+	Aromatic prenyltransferase, DMATS type	Tryptophan dimethylallyltransferase	HMMPfam	none
14	406_235045_3	Aspneoi1	Aspergillus	neoindicus	Terrei	255773	-	3	14658	16325	-	Aminotransferase, class I/classII	Aminotransferase class I and II	HMMPfam	none
14	406_235045_3	Aspneoi1	Aspergillus	neoindicus	Terrei	235045	DMAT	3	18199	19562	-	Aromatic prenyltransferase, DMATS type	Tryptophan dimethylallyltransferase	HMMPfam	none
14	406_235045_3	Aspneoi1	Aspergillus	neoindicus	Terrei	260478	NRPS-Like	3	19926	22835	+	AMP-dependent synthetase/ligase,Acyl carrier protein-like,Thioesterase	AMP-binding enzyme,Phosphopantetheine attachment site,Thioesterase domain	HMMPfam	none
14	406_262554_9	Aspneoi1	Aspergillus	neoindicus	Terrei	173289	-	9	1104707	1106594	+	Prenyltransferase/squalene oxidase	Prenyltransferase and squalene oxidase repeat	HMMPfam	none
14	406_262554_9	Aspneoi1	Aspergillus	neoindicus	Terrei	173291	-	9	1107604	1107984	+	none	none	none	none
14	406_262554_9	Aspneoi1	Aspergillus	neoindicus	Terrei	250731	-	9	1108384	1110987	+	Coiled-coil domain containing protein 109, C-terminal	Protein of unknown function, DUF607	HMMPfam	none
14	406_262554_9	Aspneoi1	Aspergillus	neoindicus	Terrei	250732	-	9	1111047	1111624	-	none	none	none	none
14	406_262554_9	Aspneoi1	Aspergillus	neoindicus	Terrei	223067	-	9	1112787	1113352	-	Signal transduction histidine kinase, phosphotransfer (Hpt) domain	Hpt domain	HMMPfam	none
14	406_262554_9	Aspneoi1	Aspergillus	neoindicus	Terrei	262554	NRPS-Like	9	1114614	1117502	-	AMP-dependent synthetase/ligase,Acyl carrier protein-like,Thioesterase	AMP-binding enzyme,Phosphopantetheine attachment site,Thioesterase domain	HMMPfam	none
14	406_262554_9	Aspneoi1	Aspergillus	neoindicus	Terrei	250735	-	9	1118401	1119435	+	none	none	none	none
14	406_262554_9	Aspneoi1	Aspergillus	neoindicus	Terrei	262559	DMAT	9	1119570	1121019	-	Aromatic prenyltransferase, DMATS type	Tryptophan dimethylallyltransferase	HMMPfam	none
14	406_262554_9	Aspneoi1	Aspergillus	neoindicus	Terrei	250737	-	9	1122138	1123487	+	O-methyltransferase, family 2	O-methyltransferase	HMMPfam	none
15	306_145601_13	Aspall1	Aspergillus	allahabadii	Terrei	137232	-	13	1011523	1013259	-	Major facilitator superfamily	Major Facilitator Superfamily	HMMPfam	none
15	306_145601_13	Aspall1	Aspergillus	allahabadii	Terrei	145598	-	13	1013639	1015520	-	Cytochrome P450	Cytochrome P450	HMMPfam	none
15	306_145601_13	Aspall1	Aspergillus	allahabadii	Terrei	145599	-	13	1015796	1016473	+	Protein of unknown function DUF1857	Domain of unknown function (DUF1857)	HMMPfam	none
15	306_145601_13	Aspall1	Aspergillus	allahabadii	Terrei	145600	-	13	1017459	1018394	+	none	none	none	none
15	306_145601_13	Aspall1	Aspergillus	allahabadii	Terrei	145601	NRPS	13	1018497	1023165	-	Acyl carrier protein-like,Condensation domain,AMP-dependent synthetase/ligase,AMP-binding enzyme C-terminal domain	Phosphopantetheine attachment site,Condensation domain,AMP-binding enzyme,AMP-binding enzyme C-terminal domain	HMMPfam	none
15	306_145601_13	Aspall1	Aspergillus	allahabadii	Terrei	154680	-	13	1023837	1025408	-	Cytochrome P450	Cytochrome P450	HMMPfam	none
15	306_145601_13	Aspall1	Aspergillus	allahabadii	Terrei	154682	-	13	1025594	1029516	-	Aminotransferase, class I/classII,O-methyltransferase, family 2,Glutathione S-transferase, N-terminal,Glutathione S-transferase, C-terminal	Aminotransferase class I and II,O-methyltransferase,Glutathione S-transferase, N-terminal domain,Glutathione S-transferase, C-terminal domain	HMMPfam	none
15	306_145601_13	Aspall1	Aspergillus	allahabadii	Terrei	145605	-	13	1029691	1030510	+	none	none	none	none
15	306_145601_13	Aspall1	Aspergillus	allahabadii	Terrei	145606	-	13	1030628	1032098	+	Renal dipeptidase family	Membrane dipeptidase (Peptidase family M19)	HMMPfam	none
15	306_145601_13	Aspall1	Aspergillus	allahabadii	Terrei	137236	-	13	1032890	1035400	+	Cytochrome P450	Cytochrome P450	HMMPfam	none
15	306_145601_13	Aspall1	Aspergillus	allahabadii	Terrei	137237	-	13	1035667	1037416	+	Major facilitator superfamily	Major Facilitator Superfamily	HMMPfam	none
15	306_145601_13	Aspall1	Aspergillus	allahabadii	Terrei	145610	-	13	1037473	1038358	-	none	none	none	none
15	306_145601_13	Aspall1	Aspergillus	allahabadii	Terrei	145611	-	13	1039062	1039832	+	Glutathione S-transferase, N-terminal,Glutathione S-transferase, C-terminal	Glutathione S-transferase, N-terminal domain,Glutathione S-transferase, C-terminal domain	HMMPfam	none
15	354_187398_10	Aspflo1	Aspergillus	floccosus	Terrei	187396	-	10	141071	142846	-	Major facilitator superfamily	Major Facilitator Superfamily	HMMPfam	none
15	354_187398_10	Aspflo1	Aspergillus	floccosus	Terrei	171825	-	10	143255	145133	-	Cytochrome P450	Cytochrome P450	HMMPfam	none
15	354_187398_10	Aspflo1	Aspergillus	floccosus	Terrei	171826	-	10	145409	146038	+	Protein of unknown function DUF1857	Domain of unknown function (DUF1857)	HMMPfam	none
15	354_187398_10	Aspflo1	Aspergillus	floccosus	Terrei	171827	-	10	146984	148060	+	none	none	none	none
15	354_187398_10	Aspflo1	Aspergillus	floccosus	Terrei	187398	NRPS	10	148102	152827	-	Acyl carrier protein-like,Condensation domain,AMP-dependent synthetase/ligase,AMP-binding enzyme C-terminal domain	Phosphopantetheine attachment site,Condensation domain,AMP-binding enzyme,AMP-binding enzyme C-terminal domain	HMMPfam	none
15	354_187398_10	Aspflo1	Aspergillus	floccosus	Terrei	187399	-	10	153795	155366	-	Cytochrome P450	Cytochrome P450	HMMPfam	none
15	354_187398_10	Aspflo1	Aspergillus	floccosus	Terrei	187400	-	10	155556	159487	-	Aminotransferase, class I/classII,O-methyltransferase, family 2,Glutathione S-transferase, N-terminal	Aminotransferase class I and II,O-methyltransferase,Glutathione S-transferase, N-terminal domain	HMMPfam	none
15	354_187398_10	Aspflo1	Aspergillus	floccosus	Terrei	187401	-	10	160604	162044	+	Renal dipeptidase family	Membrane dipeptidase (Peptidase family M19)	HMMPfam	none
15	354_187398_10	Aspflo1	Aspergillus	floccosus	Terrei	171832	-	10	162305	165373	+	Pyridine nucleotide-disulphide oxidoreductase, FAD/NAD(P)-binding domain,Cytochrome P450	Pyridine nucleotide-disulphide oxidoreductase,Cytochrome P450	HMMPfam	none
15	354_187398_10	Aspflo1	Aspergillus	floccosus	Terrei	162613	-	10	165728	167473	+	Major facilitator superfamily	Major Facilitator Superfamily	HMMPfam	none
15	406_260693_11	Aspneoi1	Aspergillus	neoindicus	Terrei	260692	-	11	301265	303813	-	Cytochrome P450,Major facilitator superfamily	Cytochrome P450,Major Facilitator Superfamily	HMMPfam	none
15	406_260693_11	Aspneoi1	Aspergillus	neoindicus	Terrei	256158	-	11	305519	308056	+	Protein of unknown function DUF1857,Zn(2)-C6 fungal-type DNA-binding domain	Domain of unknown function (DUF1857),Fungal Zn(2)-Cys(6) binuclear cluster domain	HMMPfam	none
15	406_260693_11	Aspneoi1	Aspergillus	neoindicus	Terrei	260693	NRPS	11	308125	312846	-	Acyl carrier protein-like,Condensation domain,AMP-dependent synthetase/ligase,AMP-binding enzyme C-terminal domain	Phosphopantetheine attachment site,Condensation domain,AMP-binding enzyme,AMP-binding enzyme C-terminal domain	HMMPfam	none
15	406_260693_11	Aspneoi1	Aspergillus	neoindicus	Terrei	260694	-	11	313520	315091	-	Cytochrome P450	Cytochrome P450	HMMPfam	none
15	406_260693_11	Aspneoi1	Aspergillus	neoindicus	Terrei	245830	-	11	315286	319220	-	Aminotransferase, class I/classII,O-methyltransferase, family 2,Glutathione S-transferase, N-terminal	Aminotransferase class I and II,O-methyltransferase,Glutathione S-transferase, N-terminal domain	HMMPfam	none
15	406_260693_11	Aspneoi1	Aspergillus	neoindicus	Terrei	256164	-	11	319484	320217	+	none	none	none	none
15	406_260693_11	Aspneoi1	Aspergillus	neoindicus	Terrei	245831	-	11	320336	321812	+	Renal dipeptidase family	Membrane dipeptidase (Peptidase family M19)	HMMPfam	none
15	406_260693_11	Aspneoi1	Aspergillus	neoindicus	Terrei	245833	-	11	322600	325110	+	Cytochrome P450	Cytochrome P450	HMMPfam	none
15	406_260693_11	Aspneoi1	Aspergillus	neoindicus	Terrei	260696	-	11	325374	327128	+	Major facilitator superfamily	Major Facilitator Superfamily	HMMPfam	none
15	406_260693_11	Aspneoi1	Aspergillus	neoindicus	Terrei	256169	-	11	327191	328057	-	none	none	none	none
15	406_260693_11	Aspneoi1	Aspergillus	neoindicus	Terrei	102760	-	11	328769	329553	+	Glutathione S-transferase, N-terminal,Glutathione S-transferase, C-terminal	Glutathione S-transferase, N-terminal domain,Glutathione S-transferase, C-terminal domain	HMMPfam	none
18	307_204209_19	Aspamb1	Aspergillus	ambiguus	Terrei	90346	-	19	269174	270869	+	Cytochrome P450	Cytochrome P450	HMMPfam	none
18	307_204209_19	Aspamb1	Aspergillus	ambiguus	Terrei	90365	-	19	271123	271888	+	Mpv17/PMP22	Mpv17 / PMP22 family	HMMPfam	none
18	307_204209_19	Aspamb1	Aspergillus	ambiguus	Terrei	194851	-	19	272057	273820	-	Major facilitator superfamily	Major Facilitator Superfamily	HMMPfam	none
18	307_204209_19	Aspamb1	Aspergillus	ambiguus	Terrei	90394	-	19	274363	275841	-	Hexokinase, N-terminal,Hexokinase, C-terminal	Hexokinase	HMMPfam	none
18	307_204209_19	Aspamb1	Aspergillus	ambiguus	Terrei	184070	-	19	276777	277574	+	Protein of unknown function DUF1690	Protein of Unknown function (DUF1690)	HMMPfam	none
18	307_204209_19	Aspamb1	Aspergillus	ambiguus	Terrei	184071	-	19	277737	280306	-	Ribonuclease P/MRP, subunit POP1,POPLD	Ribonucleases P/MRP protein subunit POP1,POPLD (NUC188) domain	HMMPfam	none
18	307_204209_19	Aspamb1	Aspergillus	ambiguus	Terrei	204206	-	19	281117	284544	-	Monooxygenase, FAD-binding	FAD binding domain	HMMPfam	none
18	307_204209_19	Aspamb1	Aspergillus	ambiguus	Terrei	204207	-	19	285349	287005	+	Cytochrome P450	Cytochrome P450	HMMPfam	none
18	307_204209_19	Aspamb1	Aspergillus	ambiguus	Terrei	204208	-	19	287695	289342	-	Cytochrome P450	Cytochrome P450	HMMPfam	none
18	307_204209_19	Aspamb1	Aspergillus	ambiguus	Terrei	204209	HYBRID	19	289936	301880	+	Beta-ketoacyl synthase, N-terminal,Beta-ketoacyl synthase, C-terminal,Acyl transferase,Methyltransferase type 12,Polyketide synthase, ketoreductase domain,Acyl carrier protein-like,Condensation domain,AMP-dependent synthetase/ligase,Male sterility, NAD-binding	Beta-ketoacyl synthase, N-terminal domain,Beta-ketoacyl synthase, C-terminal domain,Acyl transferase domain,Methyltransferase domain,KR domain,Phosphopantetheine attachment site,Condensation domain,AMP-binding enzyme,Male sterility protein	HMMPfam	none
18	307_204209_19	Aspamb1	Aspergillus	ambiguus	Terrei	209646	-	19	303337	305892	-	Zn(2)-C6 fungal-type DNA-binding domain,Transcription factor domain, fungi	Fungal Zn(2)-Cys(6) binuclear cluster domain,Fungal specific transcription factor domain	HMMPfam	none
18	307_204209_19	Aspamb1	Aspergillus	ambiguus	Terrei	209648	-	19	306175	307678	+	Major facilitator superfamily	Major Facilitator Superfamily	HMMPfam	none
18	307_204209_19	Aspamb1	Aspergillus	ambiguus	Terrei	184076	-	19	307882	310023	-	Zn(2)-C6 fungal-type DNA-binding domain,Transcription factor domain, fungi	Fungal Zn(2)-Cys(6) binuclear cluster domain,Fungal specific transcription factor domain	HMMPfam	none
18	307_204209_19	Aspamb1	Aspergillus	ambiguus	Terrei	184079	-	19	312151	312766	-	Redoxin	Redoxin	HMMPfam	none
18	307_204209_19	Aspamb1	Aspergillus	ambiguus	Terrei	204214	-	19	313286	315051	-	Cytochrome P450	Cytochrome P450	HMMPfam	none
18	307_204209_19	Aspamb1	Aspergillus	ambiguus	Terrei	184090	-	19	315805	316546	+	Protein of unknown function DUF1348	Protein of unknown function (DUF1348)	HMMPfam	none
18	307_204209_19	Aspamb1	Aspergillus	ambiguus	Terrei	204216	-	19	317765	321749	+	Protein kinase domain	Protein kinase domain	HMMPfam	none
18	307_204209_19	Aspamb1	Aspergillus	ambiguus	Terrei	90531	-	19	322739	323038	-	none	none	none	none
18	307_204209_19	Aspamb1	Aspergillus	ambiguus	Terrei	90529	-	19	323745	325012	-	Zn(2)-C6 fungal-type DNA-binding domain	Fungal Zn(2)-Cys(6) binuclear cluster domain	HMMPfam	none
19	303_154106_14	Aspala1	Aspergillus	alabamensis	Terrei	160684	-	14	784446	786420	+	Transcription factor domain, fungi	Fungal specific transcription factor domain	HMMPfam	none
19	303_154106_14	Aspala1	Aspergillus	alabamensis	Terrei	9835	-	14	786579	787286	-	Alpha-N-methyltransferase NTM1	AdoMet dependent proline di-methyltransferase	HMMPfam	none
19	303_154106_14	Aspala1	Aspergillus	alabamensis	Terrei	144468	-	14	787699	789661	-	Cytochrome P450	Cytochrome P450	HMMPfam	none
19	303_154106_14	Aspala1	Aspergillus	alabamensis	Terrei	130389	-	14	791248	791463	+	none	none	none	none
19	303_154106_14	Aspala1	Aspergillus	alabamensis	Terrei	144469	-	14	791760	793293	+	Cytochrome P450	Cytochrome P450	HMMPfam	none
19	303_154106_14	Aspala1	Aspergillus	alabamensis	Terrei	144470	-	14	794086	795909	-	AMP-dependent synthetase/ligase,AMP-binding enzyme C-terminal domain	AMP-binding enzyme,AMP-binding enzyme C-terminal domain	HMMPfam	none
19	303_154106_14	Aspala1	Aspergillus	alabamensis	Terrei	160685	-	14	796639	798279	-	General substrate transporter	Sugar (and other) transporter	HMMPfam	none
19	303_154106_14	Aspala1	Aspergillus	alabamensis	Terrei	160686	-	14	798949	800604	+	Creatinase, N-terminal,Peptidase M24, structural domain	Creatinase/Prolidase N-terminal domain,Metallopeptidase family M24	HMMPfam	none
19	303_154106_14	Aspala1	Aspergillus	alabamensis	Terrei	144473	-	14	801247	802715	-	none	none	none	none
19	303_154106_14	Aspala1	Aspergillus	alabamensis	Terrei	160694	-	14	803450	805125	-	Amino acid transporter, transmembrane	Transmembrane amino acid transporter protein	HMMPfam	none
19	303_154106_14	Aspala1	Aspergillus	alabamensis	Terrei	9864	-	14	806800	808265	+	Zn(2)-C6 fungal-type DNA-binding domain	Fungal Zn(2)-Cys(6) binuclear cluster domain	HMMPfam	none
19	303_154106_14	Aspala1	Aspergillus	alabamensis	Terrei	9860	-	14	808349	808543	-	none	none	none	none
19	303_154106_14	Aspala1	Aspergillus	alabamensis	Terrei	154106	TC	14	810335	810928	+	Terpene synthase, metal-binding domain	Terpene synthase family, metal binding domain	HMMPfam	none
19	303_154106_14	Aspala1	Aspergillus	alabamensis	Terrei	160698	-	14	811540	813995	+	Major facilitator superfamily	Major Facilitator Superfamily	HMMPfam	none
19	308_180995_16	Aspaur1	Aspergillus	aureoterreus	Terrei	186543	-	16	608358	609591	+	Alcohol dehydrogenase GroES-like,Alcohol dehydrogenase, C-terminal	Alcohol dehydrogenase GroES-like domain,Zinc-binding dehydrogenase	HMMPfam	none
19	308_180995_16	Aspaur1	Aspergillus	aureoterreus	Terrei	43452	-	16	610561	612467	-	Zn(2)-C6 fungal-type DNA-binding domain	Fungal Zn(2)-Cys(6) binuclear cluster domain	HMMPfam	none
19	308_180995_16	Aspaur1	Aspergillus	aureoterreus	Terrei	180984	-	16	612786	613284	+	none	none	none	none
19	308_180995_16	Aspaur1	Aspergillus	aureoterreus	Terrei	171821	-	16	614294	615703	+	Acyl-CoA dehydrogenase/oxidase, N-terminal,Acyl-CoA oxidase/dehydrogenase, central domain,Acyl-CoA dehydrogenase/oxidase C-terminal	Acyl-CoA dehydrogenase, N-terminal domain,Acyl-CoA dehydrogenase, middle domain,Acyl-CoA dehydrogenase, C-terminal domain	HMMPfam	none
19	308_180995_16	Aspaur1	Aspergillus	aureoterreus	Terrei	180986	-	16	615868	617904	-	AMP-dependent synthetase/ligase,AMP-binding enzyme C-terminal domain	AMP-binding enzyme,AMP-binding enzyme C-terminal domain	HMMPfam	none
19	308_180995_16	Aspaur1	Aspergillus	aureoterreus	Terrei	186546	-	16	618400	620036	-	General substrate transporter	Sugar (and other) transporter	HMMPfam	none
19	308_180995_16	Aspaur1	Aspergillus	aureoterreus	Terrei	159864	-	16	620648	622473	+	Creatinase, N-terminal,Peptidase M24, structural domain	Creatinase/Prolidase N-terminal domain,Metallopeptidase family M24	HMMPfam	none
19	308_180995_16	Aspaur1	Aspergillus	aureoterreus	Terrei	186550	-	16	623027	624517	-	none	none	none	none
19	308_180995_16	Aspaur1	Aspergillus	aureoterreus	Terrei	171826	-	16	625272	626944	-	Amino acid transporter, transmembrane	Transmembrane amino acid transporter protein	HMMPfam	none
19	308_180995_16	Aspaur1	Aspergillus	aureoterreus	Terrei	186552	-	16	628148	630421	-	Transcription factor domain, fungi	Fungal specific transcription factor domain	HMMPfam	none
19	308_180995_16	Aspaur1	Aspergillus	aureoterreus	Terrei	171828	-	16	630890	632400	+	Major facilitator superfamily	Major Facilitator Superfamily	HMMPfam	none
19	308_180995_16	Aspaur1	Aspergillus	aureoterreus	Terrei	43492	-	16	633250	634670	+	Zn(2)-C6 fungal-type DNA-binding domain	Fungal Zn(2)-Cys(6) binuclear cluster domain	HMMPfam	none
19	308_180995_16	Aspaur1	Aspergillus	aureoterreus	Terrei	180993	-	16	634752	635901	-	none	none	none	none
19	308_180995_16	Aspaur1	Aspergillus	aureoterreus	Terrei	43502	-	16	636587	638540	+	Cytochrome P450	Cytochrome P450	HMMPfam	none
19	308_180995_16	Aspaur1	Aspergillus	aureoterreus	Terrei	180995	TC	16	640030	641588	+	Terpene synthase, metal-binding domain	Terpene synthase family, metal binding domain	HMMPfam	none
19	308_180995_16	Aspaur1	Aspergillus	aureoterreus	Terrei	171831	-	16	641781	643626	+	Major facilitator superfamily	Major Facilitator Superfamily	HMMPfam	none
19	406_257222_22	Aspneoi1	Aspergillus	neoindicus	Terrei	261561	-	22	22468	24024	-	General substrate transporter	Sugar (and other) transporter	HMMPfam	none
19	406_257222_22	Aspneoi1	Aspergillus	neoindicus	Terrei	261562	-	22	24759	26760	-	Ferric reductase transmembrane component-like domain,FAD-binding 8,Ferric reductase, NAD binding	Ferric reductase like transmembrane component,FAD-binding domain,Ferric reductase NAD binding domain	HMMPfam	none
19	406_257222_22	Aspneoi1	Aspergillus	neoindicus	Terrei	261564	-	22	29616	31370	+	Glycoside hydrolase, family 49	Glyco_hydro_49	HMMPfam	none
19	406_257222_22	Aspneoi1	Aspergillus	neoindicus	Terrei	137294	-	22	31973	33532	+	Ergosterol biosynthesis ERG4/ERG24	Ergosterol biosynthesis ERG4/ERG24 family	HMMPfam	none
19	406_257222_22	Aspneoi1	Aspergillus	neoindicus	Terrei	257218	-	22	34100	34627	+	none	none	none	none
19	406_257222_22	Aspneoi1	Aspergillus	neoindicus	Terrei	257219	-	22	35459	37023	-	Major facilitator superfamily	Major Facilitator Superfamily	HMMPfam	none
19	406_257222_22	Aspneoi1	Aspergillus	neoindicus	Terrei	137317	-	22	37343	39433	+	Zn(2)-C6 fungal-type DNA-binding domain,Transcription factor domain, fungi	Fungal Zn(2)-Cys(6) binuclear cluster domain,Fungal specific transcription factor domain	HMMPfam	none
19	406_257222_22	Aspneoi1	Aspergillus	neoindicus	Terrei	137302	-	22	40370	41239	-	none	none	none	none
19	406_257222_22	Aspneoi1	Aspergillus	neoindicus	Terrei	261571	-	22	43797	44915	-	Alcohol dehydrogenase GroES-like,Alcohol dehydrogenase, C-terminal	Alcohol dehydrogenase GroES-like domain,Zinc-binding dehydrogenase	HMMPfam	none
19	406_257222_22	Aspneoi1	Aspergillus	neoindicus	Terrei	257222	PKS	22	45385	53061	+	Beta-ketoacyl synthase, N-terminal,Beta-ketoacyl synthase, C-terminal,Acyl transferase,Methyltransferase type 12,Polyketide synthase, ketoreductase domain,Acyl carrier protein-like	Beta-ketoacyl synthase, N-terminal domain,Beta-ketoacyl synthase, C-terminal domain,Acyl transferase domain,Methyltransferase domain,KR domain,Phosphopantetheine attachment site	HMMPfam	none
19	406_257222_22	Aspneoi1	Aspergillus	neoindicus	Terrei	257223	-	22	54186	55324	+	Alpha/beta hydrolase fold-1	Alpha/beta hydrolase family,alpha/beta hydrolase fold	HMMPfam	none
19	406_257222_22	Aspneoi1	Aspergillus	neoindicus	Terrei	257224	-	22	55825	57561	-	Cytochrome P450	Cytochrome P450	HMMPfam	none
19	406_257222_22	Aspneoi1	Aspergillus	neoindicus	Terrei	257225	-	22	59809	61957	+	Amino acid transporter, transmembrane	Transmembrane amino acid transporter protein	HMMPfam	none
19	406_257222_22	Aspneoi1	Aspergillus	neoindicus	Terrei	238410	-	22	62472	63974	+	none	none	none	none
19	406_257222_22	Aspneoi1	Aspergillus	neoindicus	Terrei	238412	-	22	64520	66356	-	Creatinase, N-terminal,Peptidase M24, structural domain	Creatinase/Prolidase N-terminal domain,Metallopeptidase family M24	HMMPfam	none
19	406_257222_22	Aspneoi1	Aspergillus	neoindicus	Terrei	261580	-	22	67005	68644	+	General substrate transporter	Sugar (and other) transporter	HMMPfam	none
19	406_257222_22	Aspneoi1	Aspergillus	neoindicus	Terrei	257228	-	22	68987	71027	+	AMP-dependent synthetase/ligase,AMP-binding enzyme C-terminal domain	AMP-binding enzyme,AMP-binding enzyme C-terminal domain	HMMPfam	none
19	406_257222_22	Aspneoi1	Aspergillus	neoindicus	Terrei	246618	-	22	71202	72606	-	Acyl-CoA dehydrogenase/oxidase, N-terminal,Acyl-CoA oxidase/dehydrogenase, central domain,Acyl-CoA dehydrogenase/oxidase C-terminal	Acyl-CoA dehydrogenase, N-terminal domain,Acyl-CoA dehydrogenase, middle domain,Acyl-CoA dehydrogenase, C-terminal domain	HMMPfam	none
19	406_257222_22	Aspneoi1	Aspergillus	neoindicus	Terrei	261584	-	22	72963	75914	-	Short-chain dehydrogenase/reductase SDR,MaoC-like domain	short chain dehydrogenase,MaoC like domain	HMMPfam	none
19	406_257222_22	Aspneoi1	Aspergillus	neoindicus	Terrei	261586	-	22	76994	78504	-	Cytochrome P450	Cytochrome P450	HMMPfam	none
19	406_257222_22	Aspneoi1	Aspergillus	neoindicus	Terrei	137424	-	22	78800	79814	-	none	none	none	none
19	406_257222_22	Aspneoi1	Aspergillus	neoindicus	Terrei	261596	-	22	80864	82806	+	Cytochrome P450	Cytochrome P450	HMMPfam	none
21	307_186686_3	Aspamb1	Aspergillus	ambiguus	Terrei	119016	-	3	115032	116665	-	Cytochrome P450	Cytochrome P450	HMMPfam	none
21	307_186686_3	Aspamb1	Aspergillus	ambiguus	Terrei	119015	-	3	117100	118497	-	none	none	none	none
21	307_186686_3	Aspamb1	Aspergillus	ambiguus	Terrei	186686	DMAT	3	119279	120621	+	Aromatic prenyltransferase, DMATS type	Tryptophan dimethylallyltransferase	HMMPfam	none
21	354_158693_3	Aspflo1	Aspergillus	floccosus	Terrei	8097	-	3	65367	67015	-	Cytochrome P450	Cytochrome P450	HMMPfam	none
21	354_158693_3	Aspflo1	Aspergillus	floccosus	Terrei	179602	-	3	67446	68340	-	none	none	none	none
21	354_158693_3	Aspflo1	Aspergillus	floccosus	Terrei	158693	DMAT	3	69287	70016	+	Aromatic prenyltransferase, DMATS type	Tryptophan dimethylallyltransferase	HMMPfam	none
21	406_252956_3	Aspneoi1	Aspergillus	neoindicus	Terrei	252956	DMAT	3	288356	289693	-	Aromatic prenyltransferase, DMATS type	Tryptophan dimethylallyltransferase	HMMPfam	none
21	406_252956_3	Aspneoi1	Aspergillus	neoindicus	Terrei	252957	-	3	290343	291716	+	none	none	none	none
21	406_252956_3	Aspneoi1	Aspergillus	neoindicus	Terrei	258806	-	3	292060	293766	+	Cytochrome P450	Cytochrome P450	HMMPfam	none
23	354_177823_9	Aspflo1	Aspergillus	floccosus	Terrei	186615	-	9	111645	113339	+	Major facilitator superfamily	Major Facilitator Superfamily	HMMPfam	none
23	354_177823_9	Aspflo1	Aspergillus	floccosus	Terrei	177823	NRPS	9	114511	121618	+	AMP-dependent synthetase/ligase,AMP-binding enzyme C-terminal domain,Acyl carrier protein-like,Condensation domain	AMP-binding enzyme,AMP-binding enzyme C-terminal domain,Phosphopantetheine attachment site,Condensation domain	HMMPfam	none
23	354_177823_9	Aspflo1	Aspergillus	floccosus	Terrei	186618	-	9	122071	123138	-	none	none	none	none
23	354_177823_9	Aspflo1	Aspergillus	floccosus	Terrei	186620	-	9	125008	127230	+	Zn(2)-C6 fungal-type DNA-binding domain,Protein of unknown function DUF3468	Fungal Zn(2)-Cys(6) binuclear cluster domain,Fungal specific transcription factor domain	HMMPfam	none
23	354_177823_9	Aspflo1	Aspergillus	floccosus	Terrei	167247	-	9	129056	129932	-	Alpha/beta hydrolase fold-1	Alpha/beta hydrolase family,alpha/beta hydrolase fold	HMMPfam	none
23	354_177823_9	Aspflo1	Aspergillus	floccosus	Terrei	155230	-	9	132248	132527	+	none	none	none	none
23	354_177823_9	Aspflo1	Aspergillus	floccosus	Terrei	167248	-	9	134450	135641	-	Amidohydrolase 2	Amidohydrolase	HMMPfam	none
23	354_177823_9	Aspflo1	Aspergillus	floccosus	Terrei	186624	-	9	135752	136945	-	Alpha/beta hydrolase fold-3	alpha/beta hydrolase fold	HMMPfam	none
23	354_177823_9	Aspflo1	Aspergillus	floccosus	Terrei	186626	-	9	138007	140554	+	Zn(2)-C6 fungal-type DNA-binding domain,Transcription factor domain, fungi	Fungal Zn(2)-Cys(6) binuclear cluster domain,Fungal specific transcription factor domain	HMMPfam	none
25	303_163985_11	Aspala1	Aspergillus	alabamensis	Terrei	163985	PKS	11	125470	131045	-	Beta-ketoacyl synthase, N-terminal,Beta-ketoacyl synthase, C-terminal,Acyl transferase,Acyl carrier protein-like	Beta-ketoacyl synthase, N-terminal domain,Beta-ketoacyl synthase, C-terminal domain,Acyl transferase domain,Phosphopantetheine attachment site	HMMPfam	none
25	303_163985_11	Aspala1	Aspergillus	alabamensis	Terrei	158787	-	11	132207	133652	+	none	none	none	none
25	303_163985_11	Aspala1	Aspergillus	alabamensis	Terrei	158788	-	11	135440	136657	+	Zn(2)-C6 fungal-type DNA-binding domain,Aflatoxin regulatory protein	Fungal Zn(2)-Cys(6) binuclear cluster domain,Aflatoxin regulatory protein	HMMPfam	none
25	303_163985_11	Aspala1	Aspergillus	alabamensis	Terrei	163990	-	11	138104	138799	+	Scytalone dehydratase	Scytalone dehydratase	HMMPfam	none
25	303_163985_11	Aspala1	Aspergillus	alabamensis	Terrei	148021	-	11	139364	140402	+	Beta-lactamase-like	Metallo-beta-lactamase superfamily	HMMPfam	none
25	303_163985_11	Aspala1	Aspergillus	alabamensis	Terrei	85089	-	11	140670	141529	-	Short-chain dehydrogenase/reductase SDR	short chain dehydrogenase	HMMPfam	none
25	303_163985_11	Aspala1	Aspergillus	alabamensis	Terrei	163992	-	11	141872	142390	+	none	none	none	none
25	303_163985_11	Aspala1	Aspergillus	alabamensis	Terrei	158793	-	11	142656	144375	-	Cytochrome P450	Cytochrome P450	HMMPfam	none
25	303_163985_11	Aspala1	Aspergillus	alabamensis	Terrei	158794	-	11	144703	145151	+	Protein of unknown function DUF4267	Domain of unknown function (DUF4267)	HMMPfam	none
25	303_163985_11	Aspala1	Aspergillus	alabamensis	Terrei	163993	-	11	145641	146933	+	Monooxygenase, FAD-binding	FAD binding domain	HMMPfam	none
25	303_163985_11	Aspala1	Aspergillus	alabamensis	Terrei	158796	-	11	147556	149159	+	Monooxygenase, FAD-binding	FAD binding domain	HMMPfam	none
25	354_185541_12	Aspflo1	Aspergillus	floccosus	Terrei	185537	-	12	266737	267560	+	Short-chain dehydrogenase/reductase SDR	short chain dehydrogenase	HMMPfam	none
25	354_185541_12	Aspflo1	Aspergillus	floccosus	Terrei	185538	-	12	267816	269564	+	Glucose-methanol-choline oxidoreductase, N-terminal,Glucose-methanol-choline oxidoreductase, C-terminal	GMC oxidoreductase	HMMPfam	none
25	354_185541_12	Aspflo1	Aspergillus	floccosus	Terrei	171248	-	12	269695	270481	-	Glutathione S-transferase, N-terminal,Glutathione S-transferase, C-terminal	Glutathione S-transferase, N-terminal domain,Glutathione S-transferase, C-terminal domain	HMMPfam	none
25	354_185541_12	Aspflo1	Aspergillus	floccosus	Terrei	185540	-	12	270844	273235	+	Domain of unknown function DUF4243	Protein of unknown function (DUF4243)	HMMPfam	none
25	354_185541_12	Aspflo1	Aspergillus	floccosus	Terrei	171251	-	12	273484	275380	-	AMP-dependent synthetase/ligase	AMP-binding enzyme	HMMPfam	none
25	354_185541_12	Aspflo1	Aspergillus	floccosus	Terrei	171252	-	12	275831	276964	-	EthD domain,Protein of unknown function DUF1772	EthD domain,Domain of unknown function (DUF1772)	HMMPfam	none
25	354_185541_12	Aspflo1	Aspergillus	floccosus	Terrei	185541	PKS	12	277294	282855	-	Beta-ketoacyl synthase, N-terminal,Beta-ketoacyl synthase, C-terminal,Acyl transferase,Acyl carrier protein-like	Beta-ketoacyl synthase, N-terminal domain,Beta-ketoacyl synthase, C-terminal domain,Acyl transferase domain,Phosphopantetheine attachment site	HMMPfam	none
25	354_185541_12	Aspflo1	Aspergillus	floccosus	Terrei	171254	-	12	283337	284355	+	Beta-lactamase-like	Metallo-beta-lactamase superfamily	HMMPfam	none
25	354_185541_12	Aspflo1	Aspergillus	floccosus	Terrei	185543	-	12	284906	285593	-	Scytalone dehydratase	Scytalone dehydratase	HMMPfam	none
25	354_185541_12	Aspflo1	Aspergillus	floccosus	Terrei	162163	-	12	285998	286946	+	Short-chain dehydrogenase/reductase SDR	short chain dehydrogenase	HMMPfam	none
25	354_185541_12	Aspflo1	Aspergillus	floccosus	Terrei	171257	-	12	287291	289077	-	Major facilitator superfamily	Major Facilitator Superfamily	HMMPfam	none
25	354_185541_12	Aspflo1	Aspergillus	floccosus	Terrei	171258	-	12	289972	290913	-	Aflatoxin regulatory protein	Aflatoxin regulatory protein	HMMPfam	none
25	406_258585_13	Aspneoi1	Aspergillus	neoindicus	Terrei	227519	-	13	167598	168401	+	Short-chain dehydrogenase/reductase SDR	short chain dehydrogenase	HMMPfam	none
25	406_258585_13	Aspneoi1	Aspergillus	neoindicus	Terrei	252553	-	13	168598	170343	+	Glucose-methanol-choline oxidoreductase, N-terminal,Glucose-methanol-choline oxidoreductase, C-terminal	GMC oxidoreductase	HMMPfam	none
25	406_258585_13	Aspneoi1	Aspergillus	neoindicus	Terrei	252554	-	13	170433	171214	-	Glutathione S-transferase, N-terminal,Glutathione S-transferase, C-terminal	Glutathione S-transferase, N-terminal domain,Glutathione S-transferase, C-terminal domain	HMMPfam	none
25	406_258585_13	Aspneoi1	Aspergillus	neoindicus	Terrei	258582	-	13	171489	172274	+	none	none	none	none
25	406_258585_13	Aspneoi1	Aspergillus	neoindicus	Terrei	258583	-	13	172465	173826	+	Domain of unknown function DUF4243	Protein of unknown function (DUF4243)	HMMPfam	none
25	406_258585_13	Aspneoi1	Aspergillus	neoindicus	Terrei	252557	-	13	173982	175871	-	AMP-dependent synthetase/ligase	AMP-binding enzyme	HMMPfam	none
25	406_258585_13	Aspneoi1	Aspergillus	neoindicus	Terrei	252558	-	13	176274	177403	-	EthD domain,Protein of unknown function DUF1772	EthD domain,Domain of unknown function (DUF1772)	HMMPfam	none
25	406_258585_13	Aspneoi1	Aspergillus	neoindicus	Terrei	258585	PKS	13	177694	183193	-	Beta-ketoacyl synthase, N-terminal,Beta-ketoacyl synthase, C-terminal,Acyl transferase,Acyl carrier protein-like	Beta-ketoacyl synthase, N-terminal domain,Beta-ketoacyl synthase, C-terminal domain,Acyl transferase domain,Phosphopantetheine attachment site	HMMPfam	none
25	406_258585_13	Aspneoi1	Aspergillus	neoindicus	Terrei	252560	-	13	183636	184642	+	Beta-lactamase-like	Metallo-beta-lactamase superfamily	HMMPfam	none
25	406_258585_13	Aspneoi1	Aspergillus	neoindicus	Terrei	252561	-	13	185019	185686	-	Scytalone dehydratase	Scytalone dehydratase	HMMPfam	none
25	406_258585_13	Aspneoi1	Aspergillus	neoindicus	Terrei	258586	-	13	186046	186981	+	none	none	none	none
25	406_258585_13	Aspneoi1	Aspergillus	neoindicus	Terrei	252563	-	13	187178	189128	-	Major facilitator superfamily	Major Facilitator Superfamily	HMMPfam	none
25	406_258585_13	Aspneoi1	Aspergillus	neoindicus	Terrei	252564	-	13	189636	190979	-	Zn(2)-C6 fungal-type DNA-binding domain,Aflatoxin regulatory protein	Fungal Zn(2)-Cys(6) binuclear cluster domain,Aflatoxin regulatory protein	HMMPfam	none
25	406_97960_6	Aspneoi1	Aspergillus	neoindicus	Terrei	97964	-	6	73516	74193	+	Glutathione S-transferase, N-terminal,Glutathione S-transferase, C-terminal	Glutathione S-transferase, N-terminal domain,Glutathione S-transferase, C-terminal domain	HMMPfam	none
25	406_97960_6	Aspneoi1	Aspergillus	neoindicus	Terrei	97963	-	6	74315	75595	-	Zn(2)-C6 fungal-type DNA-binding domain,Aflatoxin regulatory protein	Fungal Zn(2)-Cys(6) binuclear cluster domain,Aflatoxin regulatory protein	HMMPfam	none
25	406_97960_6	Aspneoi1	Aspergillus	neoindicus	Terrei	255976	-	6	76556	77946	-	none	none	none	none
25	406_97960_6	Aspneoi1	Aspergillus	neoindicus	Terrei	97960	PKS	6	78224	82809	-	Beta-ketoacyl synthase, N-terminal,Beta-ketoacyl synthase, C-terminal,Acyl transferase,Acyl carrier protein-like	Beta-ketoacyl synthase, N-terminal domain,Beta-ketoacyl synthase, C-terminal domain,Acyl transferase domain,Phosphopantetheine attachment site	HMMPfam	none
25	406_97960_6	Aspneoi1	Aspergillus	neoindicus	Terrei	235464	-	6	84967	85656	+	Beta-lactamase-like	Metallo-beta-lactamase superfamily	HMMPfam	none
25	406_97960_6	Aspneoi1	Aspergillus	neoindicus	Terrei	245715	-	6	86087	87717	+	O-methyltransferase, family 2	O-methyltransferase	HMMPfam	none
28	306_137799_1	Aspall1	Aspergillus	allahabadii	Terrei	137799	NRPS-Like	1	1150751	1153507	-	AMP-dependent synthetase/ligase,Acyl carrier protein-like,Thioesterase	AMP-binding enzyme,Phosphopantetheine attachment site,Thioesterase domain	HMMPfam	none
28	354_177610_18	Aspflo1	Aspergillus	floccosus	Terrei	186478	-	18	15220	16211	-	Short-chain dehydrogenase/reductase SDR	short chain dehydrogenase	HMMPfam	none
28	354_177610_18	Aspflo1	Aspergillus	floccosus	Terrei	177607	-	18	16721	18467	-	AMP-dependent synthetase/ligase,AMP-binding enzyme C-terminal domain	AMP-binding enzyme,AMP-binding enzyme C-terminal domain	HMMPfam	none
28	354_177610_18	Aspflo1	Aspergillus	floccosus	Terrei	167050	-	18	19081	20942	-	Cytochrome P450	Cytochrome P450	HMMPfam	none
28	354_177610_18	Aspflo1	Aspergillus	floccosus	Terrei	177609	-	18	23163	26848	-	AMP-dependent synthetase/ligase,AMP-binding enzyme C-terminal domain,Condensation domain	AMP-binding enzyme,AMP-binding enzyme C-terminal domain,Condensation domain	HMMPfam	none
28	354_177610_18	Aspflo1	Aspergillus	floccosus	Terrei	177610	NRPS	18	28849	32397	-	AMP-dependent synthetase/ligase,AMP-binding enzyme C-terminal domain,Acyl carrier protein-like,Condensation domain	AMP-binding enzyme,AMP-binding enzyme C-terminal domain,Phosphopantetheine attachment site,Condensation domain	HMMPfam	none
28	354_177610_18	Aspflo1	Aspergillus	floccosus	Terrei	186481	-	18	33180	38430	+	ABC transporter type 1, transmembrane domain,ABC transporter-like	ABC transporter transmembrane region 2,ABC transporter transmembrane region,ABC transporter	HMMPfam	none
28	354_177610_18	Aspflo1	Aspergillus	floccosus	Terrei	167053	-	18	40507	41622	+	none	none	none	none
28	354_177610_18	Aspflo1	Aspergillus	floccosus	Terrei	177613	-	18	43292	44313	+	RTA-like protein	RTA1 like protein	HMMPfam	none
28	354_177610_18	Aspflo1	Aspergillus	floccosus	Terrei	154880	-	18	46773	47162	-	none	none	none	none
28	354_177610_18	Aspflo1	Aspergillus	floccosus	Terrei	154881	-	18	47959	48438	+	none	none	none	none
28	354_177610_18	Aspflo1	Aspergillus	floccosus	Terrei	186484	-	18	50344	51521	+	Glycoside hydrolase, family 10	Glycosyl hydrolase family 10	HMMPfam	none
28	354_177610_18	Aspflo1	Aspergillus	floccosus	Terrei	186486	-	18	53523	55492	-	Transcription factor domain, fungi	Fungal specific transcription factor domain	HMMPfam	none
28	354_177610_18	Aspflo1	Aspergillus	floccosus	Terrei	177619	-	18	57180	59165	-	3-hydroxyacyl-CoA dehydrogenase, NAD binding,3-hydroxyacyl-CoA dehydrogenase, C-terminal	3-hydroxyacyl-CoA dehydrogenase, NAD binding domain,3-hydroxyacyl-CoA dehydrogenase, C-terminal domain	HMMPfam	none
28	354_177610_18	Aspflo1	Aspergillus	floccosus	Terrei	177620	-	18	60325	61769	-	Cytochrome b5-like heme/steroid binding domain,Oxidoreductase, FAD-binding domain,Oxidoreductase FAD/NAD(P)-binding	Cytochrome b5-like Heme/Steroid binding domain,Oxidoreductase FAD-binding domain,Oxidoreductase NAD-binding domain	HMMPfam	none
28	354_177610_18	Aspflo1	Aspergillus	floccosus	Terrei	186491	-	18	62301	64090	+	Cytochrome P450	Cytochrome P450	HMMPfam	none
28	354_177610_18	Aspflo1	Aspergillus	floccosus	Terrei	154892	-	18	65818	69640	+	Ankyrin repeat-containing domain,Ankyrin repeat	Ankyrin repeats (3 copies),Ankyrin repeat	HMMPfam	none
28	354_177610_18	Aspflo1	Aspergillus	floccosus	Terrei	186494	-	18	72291	73941	-	CoA-transferase family III	CoA-transferase family III	HMMPfam	none
28	354_177610_18	Aspflo1	Aspergillus	floccosus	Terrei	186496	NRPS-Like	18	74496	77269	+	AMP-dependent synthetase/ligase,Acyl carrier protein-like	AMP-binding enzyme,Phosphopantetheine attachment site	HMMPfam	none
28	406_256905_14	Aspneoi1	Aspergillus	neoindicus	Terrei	237716	-	14	165581	167038	-	none	none	none	none
28	406_256905_14	Aspneoi1	Aspergillus	neoindicus	Terrei	237718	-	14	167473	168595	+	Alpha/beta hydrolase fold-3	alpha/beta hydrolase fold	HMMPfam	none
28	406_256905_14	Aspneoi1	Aspergillus	neoindicus	Terrei	132947	-	14	168694	169812	-	Short-chain dehydrogenase/reductase SDR	short chain dehydrogenase	HMMPfam	none
28	406_256905_14	Aspneoi1	Aspergillus	neoindicus	Terrei	246371	-	14	170551	172302	+	Cytochrome P450	Cytochrome P450	HMMPfam	none
28	406_256905_14	Aspneoi1	Aspergillus	neoindicus	Terrei	256903	-	14	172371	174281	-	CobW/HypB/UreG domain,Cobalamin (vitamin B12) biosynthesis CobW-like, C-terminal	CobW/HypB/UreG, nucleotide-binding domain,Cobalamin synthesis protein cobW C-terminal domain	HMMPfam	none
28	406_256905_14	Aspneoi1	Aspergillus	neoindicus	Terrei	256904	-	14	174752	178635	-	CoA-transferase family III	CoA-transferase family III	HMMPfam	none
28	406_256905_14	Aspneoi1	Aspergillus	neoindicus	Terrei	256905	NRPS-Like	14	178841	182357	+	AMP-dependent synthetase/ligase,Acyl carrier protein-like,Thioesterase	AMP-binding enzyme,Phosphopantetheine attachment site,Thioesterase domain	HMMPfam	none
28	406_256905_14	Aspneoi1	Aspergillus	neoindicus	Terrei	237730	-	14	182991	183738	+	none	none	none	none
28	406_256905_14	Aspneoi1	Aspergillus	neoindicus	Terrei	256907	-	14	183953	185487	-	Glycoside hydrolase, family 28	Glycosyl hydrolases family 28	HMMPfam	none
28	406_256905_14	Aspneoi1	Aspergillus	neoindicus	Terrei	246374	-	14	186372	189638	+	Zn(2)-C6 fungal-type DNA-binding domain,Transcription factor domain, fungi,Membrane-associated, eicosanoid/glutathione metabolism (MAPEG) protein	Fungal Zn(2)-Cys(6) binuclear cluster domain,Fungal specific transcription factor domain,MAPEG family	HMMPfam	none
28	406_256905_14	Aspneoi1	Aspergillus	neoindicus	Terrei	256910	-	14	190242	190749	+	none	none	none	none
28	406_256905_14	Aspneoi1	Aspergillus	neoindicus	Terrei	256911	-	14	191124	192441	+	none	none	none	none
28	406_256905_14	Aspneoi1	Aspergillus	neoindicus	Terrei	256912	-	14	192578	193680	+	none	none	none	none
28	406_256905_14	Aspneoi1	Aspergillus	neoindicus	Terrei	261384	-	14	193886	198376	-	ABC transporter-like,ABC-2 type transporter,CDR ABC transporter	ABC transporter,ABC-2 type transporter,CDR ABC transporter	HMMPfam	none
30	303_142964_14	Aspala1	Aspergillus	alabamensis	Terrei	89491	-	14	122927	124568	+	Protein of unknown function DUF3468	Fungal specific transcription factor domain	HMMPfam	none
30	303_142964_14	Aspala1	Aspergillus	alabamensis	Terrei	151691	-	14	124625	125939	-	NADP-dependent oxidoreductase domain	Aldo/keto reductase family	HMMPfam	none
30	303_142964_14	Aspala1	Aspergillus	alabamensis	Terrei	151692	-	14	126737	127726	+	Alpha/beta hydrolase fold-3	alpha/beta hydrolase fold	HMMPfam	none
30	303_142964_14	Aspala1	Aspergillus	alabamensis	Terrei	164363	-	14	130276	133131	-	Carbohydrate-binding WSC,Glycoside hydrolase, family 3, N-terminal,Glycoside hydrolase family 3 C-terminal domain	WSC domain,Glycosyl hydrolase family 3 N terminal domain,Glycosyl hydrolase family 3 C-terminal domain	HMMPfam	none
30	303_142964_14	Aspala1	Aspergillus	alabamensis	Terrei	125658	-	14	134430	135350	-	Short-chain dehydrogenase/reductase SDR	short chain dehydrogenase	HMMPfam	none
30	303_142964_14	Aspala1	Aspergillus	alabamensis	Terrei	142963	-	14	136599	137732	-	Alpha/beta hydrolase fold-1	Alpha/beta hydrolase family,alpha/beta hydrolase fold	HMMPfam	none
30	303_142964_14	Aspala1	Aspergillus	alabamensis	Terrei	142964	NRPS-Like	14	138679	141590	-	AMP-dependent synthetase/ligase,Acyl carrier protein-like,Male sterility, NAD-binding	AMP-binding enzyme,Phosphopantetheine attachment site,Male sterility protein	HMMPfam	none
30	303_142964_14	Aspala1	Aspergillus	alabamensis	Terrei	164367	PKS	14	142007	148536	+	Beta-ketoacyl synthase, N-terminal,Beta-ketoacyl synthase, C-terminal,Acyl transferase,Acyl carrier protein-like,Thioesterase	Beta-ketoacyl synthase, N-terminal domain,Beta-ketoacyl synthase, C-terminal domain,Acyl transferase domain,Phosphopantetheine attachment site,Thioesterase domain	HMMPfam	none
30	303_142964_14	Aspala1	Aspergillus	alabamensis	Terrei	142966	-	14	148976	151620	+	Monooxygenase, FAD-binding	FAD binding domain	HMMPfam	none
30	303_142964_14	Aspala1	Aspergillus	alabamensis	Terrei	151697	-	14	151795	153616	+	O-methyltransferase, family 2	O-methyltransferase	HMMPfam	none
30	303_142964_14	Aspala1	Aspergillus	alabamensis	Terrei	89543	-	14	153959	154141	-	none	none	none	none
30	303_142964_14	Aspala1	Aspergillus	alabamensis	Terrei	151698	-	14	155966	157413	+	SANT/Myb domain	Myb-like DNA-binding domain	HMMPfam	none
30	303_142964_14	Aspala1	Aspergillus	alabamensis	Terrei	164369	-	14	158093	159765	-	Major facilitator superfamily	Major Facilitator Superfamily	HMMPfam	none
30	303_142964_14	Aspala1	Aspergillus	alabamensis	Terrei	151700	-	14	160667	161605	+	Short-chain dehydrogenase/reductase SDR	short chain dehydrogenase	HMMPfam	none
30	307_195198_15	Aspamb1	Aspergillus	ambiguus	Terrei	185180	-	15	45492	46414	-	Short-chain dehydrogenase/reductase SDR	short chain dehydrogenase	HMMPfam	none
30	307_195198_15	Aspamb1	Aspergillus	ambiguus	Terrei	185184	-	15	47575	49228	+	Major facilitator superfamily	Major Facilitator Superfamily	HMMPfam	none
30	307_195198_15	Aspamb1	Aspergillus	ambiguus	Terrei	99265	-	15	50713	51801	-	SANT/Myb domain	Myb-like DNA-binding domain	HMMPfam	none
30	307_195198_15	Aspamb1	Aspergillus	ambiguus	Terrei	185198	-	15	53373	55172	-	O-methyltransferase, family 2	O-methyltransferase	HMMPfam	none
30	307_195198_15	Aspamb1	Aspergillus	ambiguus	Terrei	185205	-	15	55380	58014	-	Monooxygenase, FAD-binding,Phenol hydroxylase, C-terminal dimerisation domain	FAD binding domain,Phenol hydroxylase, C-terminal dimerisation domain	HMMPfam	none
30	307_195198_15	Aspamb1	Aspergillus	ambiguus	Terrei	195198	PKS	15	58482	64634	-	Beta-ketoacyl synthase, N-terminal,Beta-ketoacyl synthase, C-terminal,Acyl transferase,Acyl carrier protein-like,Thioesterase	Beta-ketoacyl synthase, N-terminal domain,Beta-ketoacyl synthase, C-terminal domain,Acyl transferase domain,Phosphopantetheine attachment site,Thioesterase domain	HMMPfam	none
30	307_195198_15	Aspamb1	Aspergillus	ambiguus	Terrei	99330	NRPS-Like	15	65475	68811	+	AMP-dependent synthetase/ligase,Male sterility, NAD-binding	AMP-binding enzyme,Male sterility protein	HMMPfam	none
30	307_195198_15	Aspamb1	Aspergillus	ambiguus	Terrei	185213	-	15	69486	70622	+	Alpha/beta hydrolase fold-1	Alpha/beta hydrolase family,alpha/beta hydrolase fold	HMMPfam	none
30	307_195198_15	Aspamb1	Aspergillus	ambiguus	Terrei	195201	-	15	70947	71856	+	Short-chain dehydrogenase/reductase SDR	short chain dehydrogenase	HMMPfam	none
30	307_195198_15	Aspamb1	Aspergillus	ambiguus	Terrei	99353	-	15	71980	73638	-	none	none	none	none
30	307_195198_15	Aspamb1	Aspergillus	ambiguus	Terrei	195203	-	15	74160	81231	+	Cytochrome P450,RWD domain,Protein kinase domain,Histidyl tRNA synthetase-related domain	Cytochrome P450,RWD domain,Protein kinase domain,Anticodon binding domain of tRNAs	HMMPfam	none
30	307_195198_15	Aspamb1	Aspergillus	ambiguus	Terrei	99363	-	15	81710	83060	-	RNA recognition motif domain	RNA recognition motif. (a.k.a. RRM, RBD, or RNP domain)	HMMPfam	none
30	307_195198_15	Aspamb1	Aspergillus	ambiguus	Terrei	185219	-	15	83445	85080	+	GTP binding domain,TGS	50S ribosome-binding GTPase,TGS domain	HMMPfam	none
30	307_195198_15	Aspamb1	Aspergillus	ambiguus	Terrei	185221	-	15	85301	86665	-	Carbamoyl-phosphate synthase, small subunit N-terminal domain,Glutamine amidotransferase	Carbamoyl-phosphate synthase small chain, CPSase domain,Glutamine amidotransferase class-I	HMMPfam	none
30	307_195198_15	Aspamb1	Aspergillus	ambiguus	Terrei	195207	-	15	87751	90543	+	Zn(2)-C6 fungal-type DNA-binding domain,Transcription factor domain, fungi	Fungal Zn(2)-Cys(6) binuclear cluster domain,Fungal specific transcription factor domain	HMMPfam	none
31	354_170322_4	Aspflo1	Aspergillus	floccosus	Terrei	1605	-	4	375613	377256	-	Major facilitator superfamily	Major Facilitator Superfamily	HMMPfam	none
31	354_170322_4	Aspflo1	Aspergillus	floccosus	Terrei	1611	-	4	377768	378649	+	none	none	none	none
31	354_170322_4	Aspflo1	Aspergillus	floccosus	Terrei	1623	-	4	378874	379869	-	Non-haem dioxygenase N-terminal domain,Oxoglutarate/iron-dependent dioxygenase	non-haem dioxygenase in morphine synthesis N-terminal,2OG-Fe(II) oxygenase superfamily	HMMPfam	none
31	354_170322_4	Aspflo1	Aspergillus	floccosus	Terrei	170322	NRPS	4	380616	393283	+	AMP-dependent synthetase/ligase,AMP-binding enzyme C-terminal domain,Acyl carrier protein-like,Condensation domain,Thioesterase	AMP-binding enzyme,AMP-binding enzyme C-terminal domain,Phosphopantetheine attachment site,Condensation domain,Thioesterase domain	HMMPfam	none
34	307_209777_4	Aspamb1	Aspergillus	ambiguus	Terrei	209777	NRPS-Like	4	84877	89667	+	AMP-dependent synthetase/ligase,Acyl carrier protein-like,Bacterial transferase hexapeptide repeat	AMP-binding enzyme,Phosphopantetheine attachment site,Bacterial transferase hexapeptide (six repeats)	HMMPfam	none
34	307_209777_4	Aspamb1	Aspergillus	ambiguus	Terrei	204478	-	4	92318	93946	-	none	none	none	none
34	307_209777_4	Aspamb1	Aspergillus	ambiguus	Terrei	184709	-	4	94073	94270	-	none	none	none	none
34	307_209777_4	Aspamb1	Aspergillus	ambiguus	Terrei	184711	-	4	94692	95743	-	Short-chain dehydrogenase/reductase SDR	short chain dehydrogenase	HMMPfam	none
36	303_159599_8	Aspala1	Aspergillus	alabamensis	Terrei	148756	-	8	20315	21386	-	Short-chain dehydrogenase/reductase SDR	short chain dehydrogenase	HMMPfam	none
36	303_159599_8	Aspala1	Aspergillus	alabamensis	Terrei	164838	-	8	22114	23025	+	Alpha/beta hydrolase fold-5	Alpha/beta hydrolase family	HMMPfam	none
36	303_159599_8	Aspala1	Aspergillus	alabamensis	Terrei	159599	NRPS	8	25246	37281	-	AMP-dependent synthetase/ligase,AMP-binding enzyme C-terminal domain,Acyl carrier protein-like,Condensation domain,Alpha/beta hydrolase fold-1	AMP-binding enzyme,AMP-binding enzyme C-terminal domain,Phosphopantetheine attachment site,Condensation domain,Alpha/beta hydrolase family,alpha/beta hydrolase fold	HMMPfam	none
36	303_159599_8	Aspala1	Aspergillus	alabamensis	Terrei	159600	-	8	38244	38847	+	none	none	none	none
36	303_159599_8	Aspala1	Aspergillus	alabamensis	Terrei	164840	-	8	39540	40967	-	none	none	none	none
36	303_159599_8	Aspala1	Aspergillus	alabamensis	Terrei	148760	-	8	43167	45302	-	Flavodoxin/nitric oxide synthase,FAD-binding, type 1,Oxidoreductase FAD/NAD(P)-binding	Flavodoxin,FAD binding domain,Oxidoreductase NAD-binding domain	HMMPfam	none
36	303_159599_8	Aspala1	Aspergillus	alabamensis	Terrei	164841	-	8	46546	48172	-	Cytochrome P450	Cytochrome P450	HMMPfam	none
36	303_159599_8	Aspala1	Aspergillus	alabamensis	Terrei	148762	-	8	48855	50546	+	General substrate transporter	Sugar (and other) transporter	HMMPfam	none
36	354_178897_14	Aspflo1	Aspergillus	floccosus	Terrei	178897	NRPS	14	27186	39209	-	AMP-dependent synthetase/ligase,AMP-binding enzyme C-terminal domain,Acyl carrier protein-like,Condensation domain,Alpha/beta hydrolase fold-1	AMP-binding enzyme,AMP-binding enzyme C-terminal domain,Phosphopantetheine attachment site,Condensation domain,Alpha/beta hydrolase family,alpha/beta hydrolase fold	HMMPfam	none
36	354_178897_14	Aspflo1	Aspergillus	floccosus	Terrei	178898	-	14	40199	40798	+	none	none	none	none
36	354_178897_14	Aspflo1	Aspergillus	floccosus	Terrei	187736	-	14	41494	42921	-	none	none	none	none
36	354_178897_14	Aspflo1	Aspergillus	floccosus	Terrei	187738	DMAT	14	43466	45466	+	Aromatic prenyltransferase, DMATS type	Tryptophan dimethylallyltransferase	HMMPfam	none
36	354_178897_14	Aspflo1	Aspergillus	floccosus	Terrei	168229	-	14	47310	48365	+	Cellulose-binding domain, fungal,Peptidase S9, prolyl oligopeptidase, catalytic domain	Fungal cellulose binding domain,Prolyl oligopeptidase family	HMMPfam	none
36	354_178897_14	Aspflo1	Aspergillus	floccosus	Terrei	157264	-	14	49527	50622	-	none	none	none	none
36	354_178897_14	Aspflo1	Aspergillus	floccosus	Terrei	187743	-	14	51621	52391	+	none	none	none	none
36	354_178897_14	Aspflo1	Aspergillus	floccosus	Terrei	157266	-	14	55396	55552	-	none	none	none	none
36	354_178897_14	Aspflo1	Aspergillus	floccosus	Terrei	132208	-	14	55748	57555	+	Major facilitator superfamily	Major Facilitator Superfamily	HMMPfam	none
36	354_178897_14	Aspflo1	Aspergillus	floccosus	Terrei	168233	-	14	59759	60757	-	Short-chain dehydrogenase/reductase SDR	short chain dehydrogenase	HMMPfam	none
36	354_178897_14	Aspflo1	Aspergillus	floccosus	Terrei	157269	-	14	61669	63532	-	Amino acid transporter, transmembrane	Transmembrane amino acid transporter protein	HMMPfam	none
36	354_178897_14	Aspflo1	Aspergillus	floccosus	Terrei	178906	-	14	65735	67855	-	AMP-dependent synthetase/ligase,AMP-binding enzyme C-terminal domain	AMP-binding enzyme,AMP-binding enzyme C-terminal domain	HMMPfam	none
36	354_178897_14	Aspflo1	Aspergillus	floccosus	Terrei	187745	-	14	69000	70191	+	Transcription factor domain, fungi	Fungal specific transcription factor domain	HMMPfam	none
36	354_178897_14	Aspflo1	Aspergillus	floccosus	Terrei	168237	-	14	70320	72434	-	AMP-dependent synthetase/ligase	AMP-binding enzyme	HMMPfam	none
37	303_164133_9	Aspala1	Aspergillus	alabamensis	Terrei	164126	-	9	64966	66091	+	Alcohol dehydrogenase GroES-like,Alcohol dehydrogenase, C-terminal	Alcohol dehydrogenase GroES-like domain,Zinc-binding dehydrogenase	HMMPfam	none
37	303_164133_9	Aspala1	Aspergillus	alabamensis	Terrei	148143	-	9	66471	68225	+	Cytochrome P450	Cytochrome P450	HMMPfam	none
37	303_164133_9	Aspala1	Aspergillus	alabamensis	Terrei	139501	-	9	68661	68939	+	none	none	none	none
37	303_164133_9	Aspala1	Aspergillus	alabamensis	Terrei	139502	-	9	70121	71216	-	Non-haem dioxygenase N-terminal domain,Oxoglutarate/iron-dependent dioxygenase	non-haem dioxygenase in morphine synthesis N-terminal,2OG-Fe(II) oxygenase superfamily	HMMPfam	none
37	303_164133_9	Aspala1	Aspergillus	alabamensis	Terrei	139504	-	9	71713	73240	+	none	none	none	none
37	303_164133_9	Aspala1	Aspergillus	alabamensis	Terrei	164131	-	9	73601	75253	+	Cytochrome P450	Cytochrome P450	HMMPfam	none
37	303_164133_9	Aspala1	Aspergillus	alabamensis	Terrei	158938	-	9	75489	76082	-	none	none	none	none
37	303_164133_9	Aspala1	Aspergillus	alabamensis	Terrei	164133	HYBRID	9	76785	89260	+	Beta-ketoacyl synthase, N-terminal,Beta-ketoacyl synthase, C-terminal,Acyl transferase,Polyketide synthase, ketoreductase domain,Acyl carrier protein-like,Condensation domain,AMP-dependent synthetase/ligase,Male sterility, NAD-binding	Beta-ketoacyl synthase, N-terminal domain,Beta-ketoacyl synthase, C-terminal domain,Acyl transferase domain,KR domain,Phosphopantetheine attachment site,Condensation domain,AMP-binding enzyme,Male sterility protein	HMMPfam	none
37	303_164133_9	Aspala1	Aspergillus	alabamensis	Terrei	158940	PKS	9	90518	99567	+	Beta-ketoacyl synthase, N-terminal,Beta-ketoacyl synthase, C-terminal,Acyl transferase,Methyltransferase type 12,Alcohol dehydrogenase GroES-like,Alcohol dehydrogenase, C-terminal,Polyketide synthase, ketoreductase domain,Male sterility, NAD-binding	Beta-ketoacyl synthase, N-terminal domain,Beta-ketoacyl synthase, C-terminal domain,Acyl transferase domain,Methyltransferase domain,Alcohol dehydrogenase GroES-like domain,Zinc-binding dehydrogenase,KR domain,Male sterility protein	HMMPfam	none
37	306_141970_1	Aspall1	Aspergillus	allahabadii	Terrei	141970	PKS	1	3786899	3795949	-	Beta-ketoacyl synthase, N-terminal,Beta-ketoacyl synthase, C-terminal,Acyl transferase,Methyltransferase type 12,Alcohol dehydrogenase GroES-like,Alcohol dehydrogenase, C-terminal,Polyketide synthase, ketoreductase domain,Male sterility, NAD-binding	Beta-ketoacyl synthase, N-terminal domain,Beta-ketoacyl synthase, C-terminal domain,Acyl transferase domain,Methyltransferase domain,Alcohol dehydrogenase GroES-like domain,Zinc-binding dehydrogenase,KR domain,Male sterility protein	HMMPfam	none
37	308_176915_14	Aspaur1	Aspergillus	aureoterreus	Terrei	176909	-	14	1097680	1099313	+	Flavin monooxygenase-like	Flavin-binding monooxygenase-like	HMMPfam	none
37	308_176915_14	Aspaur1	Aspergillus	aureoterreus	Terrei	150926	-	14	1099468	1102421	-	Glutamine amidotransferase,NAD/GMP synthase,GMP synthase, C-terminal	Glutamine amidotransferase class-I,NAD synthase,GMP synthase C terminal domain	HMMPfam	none
37	308_176915_14	Aspaur1	Aspergillus	aureoterreus	Terrei	188771	-	14	1102802	1104588	-	General substrate transporter	Sugar (and other) transporter	HMMPfam	none
37	308_176915_14	Aspaur1	Aspergillus	aureoterreus	Terrei	176912	-	14	1107134	1109124	+	Major facilitator superfamily	Major Facilitator Superfamily	HMMPfam	none
37	308_176915_14	Aspaur1	Aspergillus	aureoterreus	Terrei	150931	-	14	1109659	1109838	+	none	none	none	none
37	308_176915_14	Aspaur1	Aspergillus	aureoterreus	Terrei	176914	-	14	1112603	1113367	+	Nucleotidyl transferase domain,Domain of unknown function DUF4111	Nucleotidyltransferase domain,Domain of unknown function (DUF4111)	HMMPfam	none
37	308_176915_14	Aspaur1	Aspergillus	aureoterreus	Terrei	176915	PKS	14	1113632	1122686	-	Beta-ketoacyl synthase, N-terminal,Beta-ketoacyl synthase, C-terminal,Acyl transferase,Methyltransferase type 12,Alcohol dehydrogenase GroES-like,Alcohol dehydrogenase, C-terminal,Polyketide synthase, ketoreductase domain,Male sterility, NAD-binding	Beta-ketoacyl synthase, N-terminal domain,Beta-ketoacyl synthase, C-terminal domain,Acyl transferase domain,Methyltransferase domain,Alcohol dehydrogenase GroES-like domain,Zinc-binding dehydrogenase,KR domain,Male sterility protein	HMMPfam	none
37	308_176915_14	Aspaur1	Aspergillus	aureoterreus	Terrei	188778	HYBRID	14	1123932	1136383	-	Beta-ketoacyl synthase, N-terminal,Beta-ketoacyl synthase, C-terminal,Acyl transferase,Methyltransferase type 12,Polyketide synthase, ketoreductase domain,Acyl carrier protein-like,Condensation domain,AMP-dependent synthetase/ligase,Male sterility, NAD-binding	Beta-ketoacyl synthase, N-terminal domain,Beta-ketoacyl synthase, C-terminal domain,Acyl transferase domain,Methyltransferase domain,KR domain,Phosphopantetheine attachment site,Condensation domain,AMP-binding enzyme,Male sterility protein	HMMPfam	none
37	308_176915_14	Aspaur1	Aspergillus	aureoterreus	Terrei	176917	-	14	1137051	1137652	+	none	none	none	none
37	308_176915_14	Aspaur1	Aspergillus	aureoterreus	Terrei	176918	-	14	1137873	1139516	-	Cytochrome P450	Cytochrome P450	HMMPfam	none
37	308_176915_14	Aspaur1	Aspergillus	aureoterreus	Terrei	150939	-	14	1139883	1141409	-	none	none	none	none
37	308_176915_14	Aspaur1	Aspergillus	aureoterreus	Terrei	150940	-	14	1141896	1142989	+	Non-haem dioxygenase N-terminal domain,Oxoglutarate/iron-dependent dioxygenase	non-haem dioxygenase in morphine synthesis N-terminal,2OG-Fe(II) oxygenase superfamily	HMMPfam	none
37	308_176915_14	Aspaur1	Aspergillus	aureoterreus	Terrei	176922	-	14	1144845	1146598	-	Cytochrome P450	Cytochrome P450	HMMPfam	none
37	308_176915_14	Aspaur1	Aspergillus	aureoterreus	Terrei	176923	-	14	1146973	1148096	-	Alcohol dehydrogenase GroES-like,Alcohol dehydrogenase, C-terminal	Alcohol dehydrogenase GroES-like domain,Zinc-binding dehydrogenase	HMMPfam	none
37	354_170756_9	Aspflo1	Aspergillus	floccosus	Terrei	141445	-	9	147819	148907	-	Non-haem dioxygenase N-terminal domain,Oxoglutarate/iron-dependent dioxygenase	non-haem dioxygenase in morphine synthesis N-terminal,2OG-Fe(II) oxygenase superfamily	HMMPfam	none
37	354_170756_9	Aspflo1	Aspergillus	floccosus	Terrei	141448	-	9	149405	150802	+	none	none	none	none
37	354_170756_9	Aspflo1	Aspergillus	floccosus	Terrei	170756	PKS	9	152109	161160	+	Beta-ketoacyl synthase, N-terminal,Beta-ketoacyl synthase, C-terminal,Acyl transferase,Methyltransferase type 12,Alcohol dehydrogenase GroES-like,Alcohol dehydrogenase, C-terminal,Polyketide synthase, ketoreductase domain,Male sterility, NAD-binding	Beta-ketoacyl synthase, N-terminal domain,Beta-ketoacyl synthase, C-terminal domain,Acyl transferase domain,Methyltransferase domain,Alcohol dehydrogenase GroES-like domain,Zinc-binding dehydrogenase,KR domain,Male sterility protein	HMMPfam	none
37	354_170756_9	Aspflo1	Aspergillus	floccosus	Terrei	141449	-	9	161947	162930	+	none	none	none	none
37	354_170756_9	Aspflo1	Aspergillus	floccosus	Terrei	141452	-	9	164107	164622	+	none	none	none	none
37	354_170756_9	Aspflo1	Aspergillus	floccosus	Terrei	170758	-	9	164761	166759	-	Major facilitator superfamily	Major Facilitator Superfamily	HMMPfam	none
37	354_170756_9	Aspflo1	Aspergillus	floccosus	Terrei	184145	-	9	169495	171288	+	General substrate transporter	Sugar (and other) transporter	HMMPfam	none
37	354_170756_9	Aspflo1	Aspergillus	floccosus	Terrei	141454	-	9	171688	174645	+	Glutamine amidotransferase,NAD/GMP synthase,GMP synthase, C-terminal	Glutamine amidotransferase class-I,NAD synthase,GMP synthase C terminal domain	HMMPfam	none
37	354_170756_9	Aspflo1	Aspergillus	floccosus	Terrei	170761	-	9	174811	176438	-	Flavin monooxygenase-like	Flavin-binding monooxygenase-like	HMMPfam	none
37	406_259233_3	Aspneoi1	Aspergillus	neoindicus	Terrei	44729	-	3	173804	174871	-	Non-haem dioxygenase N-terminal domain,Oxoglutarate/iron-dependent dioxygenase	non-haem dioxygenase in morphine synthesis N-terminal,2OG-Fe(II) oxygenase superfamily	HMMPfam	none
37	406_259233_3	Aspneoi1	Aspergillus	neoindicus	Terrei	230600	-	3	175266	176766	+	none	none	none	none
37	406_259233_3	Aspneoi1	Aspergillus	neoindicus	Terrei	259233	PKS	3	178252	187297	+	Beta-ketoacyl synthase, N-terminal,Beta-ketoacyl synthase, C-terminal,Acyl transferase,Methyltransferase type 12,Alcohol dehydrogenase GroES-like,Alcohol dehydrogenase, C-terminal,Polyketide synthase, ketoreductase domain,Male sterility, NAD-binding	Beta-ketoacyl synthase, N-terminal domain,Beta-ketoacyl synthase, C-terminal domain,Acyl transferase domain,Methyltransferase domain,Alcohol dehydrogenase GroES-like domain,Zinc-binding dehydrogenase,KR domain,Male sterility protein	HMMPfam	none
39	303_164744_1	Aspala1	Aspergillus	alabamensis	Terrei	164744	PKS	1	61421	67186	+	Beta-ketoacyl synthase, N-terminal,Beta-ketoacyl synthase, C-terminal,Acyl transferase,Acyl carrier protein-like,Thioesterase	Beta-ketoacyl synthase, N-terminal domain,Beta-ketoacyl synthase, C-terminal domain,Acyl transferase domain,Phosphopantetheine attachment site,Thioesterase domain	HMMPfam	none
39	306_152547_35	Aspall1	Aspergillus	allahabadii	Terrei	152547	DMAT	35	20202	21533	-	Aromatic prenyltransferase, DMATS type	Tryptophan dimethylallyltransferase	HMMPfam	none
39	306_152547_35	Aspall1	Aspergillus	allahabadii	Terrei	149266	-	35	23526	24617	-	Phytanoyl-CoA dioxygenase	Phytanoyl-CoA dioxygenase (PhyH)	HMMPfam	none
39	306_152547_35	Aspall1	Aspergillus	allahabadii	Terrei	149267	DMAT	35	26592	28105	-	Aromatic prenyltransferase, DMATS type	Tryptophan dimethylallyltransferase	HMMPfam	none
39	306_152547_35	Aspall1	Aspergillus	allahabadii	Terrei	149268	-	35	30091	31597	-	Catalase core domain,Catalase immune-responsive domain	Catalase,Catalase-related immune-responsive	HMMPfam	none
39	306_152547_35	Aspall1	Aspergillus	allahabadii	Terrei	149269	-	35	32792	34258	+	Cytochrome P450	Cytochrome P450	HMMPfam	none
39	306_152547_35	Aspall1	Aspergillus	allahabadii	Terrei	149270	-	35	35337	36788	-	Pyridoxal phosphate-dependent decarboxylase	Pyridoxal-dependent decarboxylase conserved domain	HMMPfam	none
39	306_152547_35	Aspall1	Aspergillus	allahabadii	Terrei	152549	-	35	37692	39589	+	FAD linked oxidase, N-terminal,Berberine/berberine-like	FAD binding domain,Berberine and berberine like	HMMPfam	none
39	306_152547_35	Aspall1	Aspergillus	allahabadii	Terrei	152550	-	35	42574	44144	+	FAD linked oxidase, N-terminal,Berberine/berberine-like	FAD binding domain,Berberine and berberine like	HMMPfam	none
39	306_152547_35	Aspall1	Aspergillus	allahabadii	Terrei	152551	-	35	44425	45561	+	Alcohol dehydrogenase GroES-like,Alcohol dehydrogenase, C-terminal	Alcohol dehydrogenase GroES-like domain,Zinc-binding dehydrogenase	HMMPfam	none
39	306_152547_35	Aspall1	Aspergillus	allahabadii	Terrei	131539	-	35	45771	47838	+	none	none	none	none
39	306_152547_35	Aspall1	Aspergillus	allahabadii	Terrei	149275	-	35	48313	50286	+	Major facilitator superfamily	Major Facilitator Superfamily	HMMPfam	none
39	306_152547_35	Aspall1	Aspergillus	allahabadii	Terrei	149276	PKS	35	50931	58897	-	Beta-ketoacyl synthase, N-terminal,Beta-ketoacyl synthase, C-terminal,Acyl transferase,Methyltransferase type 12,Alcohol dehydrogenase, C-terminal,Polyketide synthase, ketoreductase domain	Beta-ketoacyl synthase, N-terminal domain,Beta-ketoacyl synthase, C-terminal domain,Acyl transferase domain,Methyltransferase domain,Zinc-binding dehydrogenase,KR domain	HMMPfam	none
39	306_152547_35	Aspall1	Aspergillus	allahabadii	Terrei	152558	PKS	35	59399	67603	+	Beta-ketoacyl synthase, N-terminal,Beta-ketoacyl synthase, C-terminal,Acyl transferase,Acyl carrier protein-like,Methyltransferase type 12,Male sterility, NAD-binding	Beta-ketoacyl synthase, N-terminal domain,Beta-ketoacyl synthase, C-terminal domain,Acyl transferase domain,Phosphopantetheine attachment site,Methyltransferase domain,Male sterility protein	HMMPfam	none
39	306_152547_35	Aspall1	Aspergillus	allahabadii	Terrei	149278	-	35	67884	69637	-	Transcription factor domain, fungi	Fungal specific transcription factor domain	HMMPfam	none
39	306_152547_35	Aspall1	Aspergillus	allahabadii	Terrei	149279	-	35	71132	71941	+	Serine hydrolase FSH	Serine hydrolase (FSH1)	HMMPfam	none
39	306_152547_35	Aspall1	Aspergillus	allahabadii	Terrei	149280	-	35	72091	72991	-	Short-chain dehydrogenase/reductase SDR	short chain dehydrogenase	HMMPfam	none
39	306_152547_35	Aspall1	Aspergillus	allahabadii	Terrei	152562	-	35	73333	74788	+	Monooxygenase, FAD-binding	FAD binding domain	HMMPfam	none
39	306_152547_35	Aspall1	Aspergillus	allahabadii	Terrei	131551	-	35	76938	79408	-	Zn(2)-C6 fungal-type DNA-binding domain,Transcription factor domain, fungi	Fungal Zn(2)-Cys(6) binuclear cluster domain,Fungal specific transcription factor domain	HMMPfam	none
39	306_152547_35	Aspall1	Aspergillus	allahabadii	Terrei	152564	-	35	80736	82597	-	Multicopper oxidase, type 3,Multicopper oxidase, type 1,Multicopper oxidase, type 2	Multicopper oxidase	HMMPfam	none
39	306_152547_35	Aspall1	Aspergillus	allahabadii	Terrei	149283	-	35	83100	84674	+	O-methyltransferase, family 2	O-methyltransferase	HMMPfam	none
39	306_152547_35	Aspall1	Aspergillus	allahabadii	Terrei	131567	-	35	85569	86753	-	Monooxygenase, FAD-binding	FAD binding domain	HMMPfam	none
39	306_152547_35	Aspall1	Aspergillus	allahabadii	Terrei	131571	-	35	87206	88017	+	Short-chain dehydrogenase/reductase SDR	short chain dehydrogenase	HMMPfam	none
39	306_152547_35	Aspall1	Aspergillus	allahabadii	Terrei	149286	-	35	88173	88643	+	EthD domain	EthD domain	HMMPfam	none
39	306_152547_35	Aspall1	Aspergillus	allahabadii	Terrei	152566	PKS	35	89189	95873	+	Beta-ketoacyl synthase, N-terminal,Beta-ketoacyl synthase, C-terminal,Acyl transferase,Acyl carrier protein-like,Thioesterase	Beta-ketoacyl synthase, N-terminal domain,Beta-ketoacyl synthase, C-terminal domain,Acyl transferase domain,Phosphopantetheine attachment site,Thioesterase domain	HMMPfam	none
39	306_152547_35	Aspall1	Aspergillus	allahabadii	Terrei	152568	-	35	96622	98503	+	FAD linked oxidase, N-terminal,Berberine/berberine-like	FAD binding domain,Berberine and berberine like	HMMPfam	none
39	306_152547_35	Aspall1	Aspergillus	allahabadii	Terrei	131572	-	35	99101	99673	-	none	none	none	none
39	306_152547_35	Aspall1	Aspergillus	allahabadii	Terrei	131575	-	35	100976	101671	+	CMP/dCMP deaminase, zinc-binding	Cytidine and deoxycytidylate deaminase zinc-binding region	HMMPfam	none
39	306_152547_35	Aspall1	Aspergillus	allahabadii	Terrei	149291	-	35	102386	104264	-	AMP-dependent synthetase/ligase	AMP-binding enzyme	HMMPfam	none
39	306_152547_35	Aspall1	Aspergillus	allahabadii	Terrei	149292	-	35	104670	107712	-	none	none	none	none
39	306_152547_35	Aspall1	Aspergillus	allahabadii	Terrei	149293	-	35	108851	110659	+	Cytochrome P450	Cytochrome P450	HMMPfam	none
39	306_152547_35	Aspall1	Aspergillus	allahabadii	Terrei	131576	-	35	111311	111550	-	none	none	none	none
39	306_152547_35	Aspall1	Aspergillus	allahabadii	Terrei	139411	-	35	112469	115036	+	Cytochrome P450	Cytochrome P450	HMMPfam	none
39	306_152547_35	Aspall1	Aspergillus	allahabadii	Terrei	33941	-	35	117221	119281	+	General substrate transporter	Sugar (and other) transporter	HMMPfam	none
39	306_152547_35	Aspall1	Aspergillus	allahabadii	Terrei	149297	-	35	120272	121459	+	none	none	none	none
39	306_152547_35	Aspall1	Aspergillus	allahabadii	Terrei	33978	-	35	123228	124948	+	Major facilitator superfamily	Major Facilitator Superfamily	HMMPfam	none
39	307_212018_1	Aspamb1	Aspergillus	ambiguus	Terrei	212018	PKS	1	12938	18680	-	Beta-ketoacyl synthase, N-terminal,Beta-ketoacyl synthase, C-terminal,Acyl transferase,Acyl carrier protein-like,Thioesterase	Beta-ketoacyl synthase, N-terminal domain,Beta-ketoacyl synthase, C-terminal domain,Acyl transferase domain,Phosphopantetheine attachment site,Thioesterase domain	HMMPfam	none
39	308_171058_1	Aspaur1	Aspergillus	aureoterreus	Terrei	171058	PKS	1	336578	342342	-	Beta-ketoacyl synthase, N-terminal,Beta-ketoacyl synthase, C-terminal,Acyl transferase,Acyl carrier protein-like,Thioesterase	Beta-ketoacyl synthase, N-terminal domain,Beta-ketoacyl synthase, C-terminal domain,Acyl transferase domain,Phosphopantetheine attachment site,Thioesterase domain	HMMPfam	none
39	406_253460_19	Aspneoi1	Aspergillus	neoindicus	Terrei	244178	-	19	821440	823156	-	Major facilitator superfamily	Major Facilitator Superfamily	HMMPfam	none
39	406_253460_19	Aspneoi1	Aspergillus	neoindicus	Terrei	253451	-	19	824966	825998	-	none	none	none	none
39	406_253460_19	Aspneoi1	Aspergillus	neoindicus	Terrei	229676	-	19	826959	829008	-	General substrate transporter	Sugar (and other) transporter	HMMPfam	none
39	406_253460_19	Aspneoi1	Aspergillus	neoindicus	Terrei	244180	-	19	831142	832715	-	Cytochrome P450	Cytochrome P450	HMMPfam	none
39	406_253460_19	Aspneoi1	Aspergillus	neoindicus	Terrei	253454	-	19	833331	834864	+	Polyprenyl synthetase	Polyprenyl synthetase	HMMPfam	none
39	406_253460_19	Aspneoi1	Aspergillus	neoindicus	Terrei	253455	-	19	835512	837324	-	Cytochrome P450	Cytochrome P450	HMMPfam	none
39	406_253460_19	Aspneoi1	Aspergillus	neoindicus	Terrei	253456	-	19	838476	843785	+	AMP-dependent synthetase/ligase	AMP-binding enzyme	HMMPfam	none
39	406_253460_19	Aspneoi1	Aspergillus	neoindicus	Terrei	229683	-	19	844104	844913	-	CMP/dCMP deaminase, zinc-binding	Cytidine and deoxycytidylate deaminase zinc-binding region	HMMPfam	none
39	406_253460_19	Aspneoi1	Aspergillus	neoindicus	Terrei	229687	-	19	846181	846756	+	none	none	none	none
39	406_253460_19	Aspneoi1	Aspergillus	neoindicus	Terrei	244182	-	19	847359	849240	-	FAD linked oxidase, N-terminal,Berberine/berberine-like	FAD binding domain,Berberine and berberine like	HMMPfam	none
39	406_253460_19	Aspneoi1	Aspergillus	neoindicus	Terrei	253460	PKS	19	850199	857869	-	EthD domain,Beta-ketoacyl synthase, N-terminal,Beta-ketoacyl synthase, C-terminal,Acyl transferase,Acyl carrier protein-like,Thioesterase	EthD domain,Beta-ketoacyl synthase, N-terminal domain,Beta-ketoacyl synthase, C-terminal domain,Acyl transferase domain,Phosphopantetheine attachment site,Thioesterase domain	HMMPfam	none
39	406_253460_19	Aspneoi1	Aspergillus	neoindicus	Terrei	229694	-	19	858023	858834	-	Short-chain dehydrogenase/reductase SDR	short chain dehydrogenase	HMMPfam	none
39	406_253460_19	Aspneoi1	Aspergillus	neoindicus	Terrei	37227	-	19	859352	860818	+	Monooxygenase, FAD-binding	FAD binding domain	HMMPfam	none
39	406_253460_19	Aspneoi1	Aspergillus	neoindicus	Terrei	253463	-	19	861355	862929	-	O-methyltransferase, family 2	O-methyltransferase	HMMPfam	none
39	406_253460_19	Aspneoi1	Aspergillus	neoindicus	Terrei	37253	-	19	863432	865290	+	Multicopper oxidase, type 3,Multicopper oxidase, type 1,Multicopper oxidase, type 2	Multicopper oxidase	HMMPfam	none
39	406_253460_19	Aspneoi1	Aspergillus	neoindicus	Terrei	37259	-	19	866607	869080	+	Zn(2)-C6 fungal-type DNA-binding domain,Transcription factor domain, fungi	Fungal Zn(2)-Cys(6) binuclear cluster domain,Fungal specific transcription factor domain	HMMPfam	none
39	406_253460_19	Aspneoi1	Aspergillus	neoindicus	Terrei	259053	-	19	870561	872446	-	Major facilitator superfamily	Major Facilitator Superfamily	HMMPfam	none
39	406_253460_19	Aspneoi1	Aspergillus	neoindicus	Terrei	253467	-	19	873046	873687	-	none	none	none	none
39	406_253460_19	Aspneoi1	Aspergillus	neoindicus	Terrei	244188	-	19	875323	876459	-	Alcohol dehydrogenase GroES-like,Alcohol dehydrogenase, C-terminal	Alcohol dehydrogenase GroES-like domain,Zinc-binding dehydrogenase	HMMPfam	none
39	406_261940_7	Aspneoi1	Aspergillus	neoindicus	Terrei	242131	-	7	375639	377234	+	Zn(2)-C6 fungal-type DNA-binding domain,Protein of unknown function DUF3468	Fungal Zn(2)-Cys(6) binuclear cluster domain,Fungal specific transcription factor domain	HMMPfam	none
39	406_261940_7	Aspneoi1	Aspergillus	neoindicus	Terrei	261937	-	7	378158	378951	-	Chitin-binding, domain 3	Chitin binding domain	HMMPfam	none
39	406_261940_7	Aspneoi1	Aspergillus	neoindicus	Terrei	261939	-	7	379892	380964	-	Taurine catabolism dioxygenase TauD/TfdA	Taurine catabolism dioxygenase TauD, TfdA family	HMMPfam	none
39	406_261940_7	Aspneoi1	Aspergillus	neoindicus	Terrei	221002	-	7	382323	382892	+	none	none	none	none
39	406_261940_7	Aspneoi1	Aspergillus	neoindicus	Terrei	261940	PKS	7	384117	390019	-	Beta-ketoacyl synthase, N-terminal,Beta-ketoacyl synthase, C-terminal,Acyl transferase,Acyl carrier protein-like,Thioesterase	Beta-ketoacyl synthase, N-terminal domain,Beta-ketoacyl synthase, C-terminal domain,Acyl transferase domain,Phosphopantetheine attachment site,Thioesterase domain	HMMPfam	none
39	406_261940_7	Aspneoi1	Aspergillus	neoindicus	Terrei	249867	-	7	392171	393659	-	O-methyltransferase, family 2	O-methyltransferase	HMMPfam	none
39	406_261940_7	Aspneoi1	Aspergillus	neoindicus	Terrei	249868	-	7	394193	395705	-	Monooxygenase, FAD-binding	FAD binding domain	HMMPfam	none
41	406_259931_17	Aspneoi1	Aspergillus	neoindicus	Terrei	234019	-	17	516621	520306	+	Zn(2)-C6 fungal-type DNA-binding domain,Transcription factor domain, fungi	Fungal Zn(2)-Cys(6) binuclear cluster domain,Fungal specific transcription factor domain	HMMPfam	none
41	406_259931_17	Aspneoi1	Aspergillus	neoindicus	Terrei	234026	-	17	520761	521586	-	Translationally controlled tumour protein	Translationally controlled tumour protein	HMMPfam	none
41	406_259931_17	Aspneoi1	Aspergillus	neoindicus	Terrei	74125	-	17	522516	523840	+	Fatty acid hydroxylase	Fatty acid hydroxylase superfamily	HMMPfam	none
41	406_259931_17	Aspneoi1	Aspergillus	neoindicus	Terrei	74161	-	17	524316	525836	-	none	none	none	none
41	406_259931_17	Aspneoi1	Aspergillus	neoindicus	Terrei	255317	-	17	526573	527986	+	none	none	none	none
41	406_259931_17	Aspneoi1	Aspergillus	neoindicus	Terrei	255318	-	17	528783	530629	+	Carboxylesterase, type B	Carboxylesterase family	HMMPfam	none
41	406_259931_17	Aspneoi1	Aspergillus	neoindicus	Terrei	255319	-	17	530709	531473	-	Serine hydrolase FSH	Serine hydrolase (FSH1)	HMMPfam	none
41	406_259931_17	Aspneoi1	Aspergillus	neoindicus	Terrei	234033	-	17	531789	532853	-	Short-chain dehydrogenase/reductase SDR	short chain dehydrogenase	HMMPfam	none
41	406_259931_17	Aspneoi1	Aspergillus	neoindicus	Terrei	255321	-	17	533270	535353	-	Major facilitator superfamily	Major Facilitator Superfamily	HMMPfam	none
41	406_259931_17	Aspneoi1	Aspergillus	neoindicus	Terrei	234034	-	17	535684	537204	-	Monooxygenase, FAD-binding	FAD binding domain	HMMPfam	none
41	406_259931_17	Aspneoi1	Aspergillus	neoindicus	Terrei	255323	-	17	537281	538678	+	Transferase	Transferase family	HMMPfam	none
41	406_259931_17	Aspneoi1	Aspergillus	neoindicus	Terrei	245283	-	17	538734	539907	-	NAD-dependent epimerase/dehydratase, N-terminal domain	NAD dependent epimerase/dehydratase family	HMMPfam	none
41	406_259931_17	Aspneoi1	Aspergillus	neoindicus	Terrei	259931	PKS	17	540480	548354	-	Beta-ketoacyl synthase, N-terminal,Beta-ketoacyl synthase, C-terminal,Acyl transferase,Acyl carrier protein-like,Methyltransferase type 12,Male sterility, NAD-binding	Beta-ketoacyl synthase, N-terminal domain,Beta-ketoacyl synthase, C-terminal domain,Acyl transferase domain,Phosphopantetheine attachment site,Methyltransferase domain,Male sterility protein	HMMPfam	none
41	406_259931_17	Aspneoi1	Aspergillus	neoindicus	Terrei	255326	PKS	17	549127	557236	+	Beta-ketoacyl synthase, N-terminal,Beta-ketoacyl synthase, C-terminal,Acyl transferase,Methyltransferase type 12,Alcohol dehydrogenase, C-terminal,Polyketide synthase, ketoreductase domain,Acyl carrier protein-like	Beta-ketoacyl synthase, N-terminal domain,Beta-ketoacyl synthase, C-terminal domain,Acyl transferase domain,Methyltransferase domain,Zinc-binding dehydrogenase,KR domain,Phosphopantetheine attachment site	HMMPfam	none
41	406_259931_17	Aspneoi1	Aspergillus	neoindicus	Terrei	255327	-	17	557662	559311	-	FAD linked oxidase, N-terminal,Berberine/berberine-like	FAD binding domain,Berberine and berberine like	HMMPfam	none
41	406_259931_17	Aspneoi1	Aspergillus	neoindicus	Terrei	255328	-	17	559701	561185	+	FAD linked oxidase, N-terminal,Berberine/berberine-like	FAD binding domain,Berberine and berberine like	HMMPfam	none
41	406_259931_17	Aspneoi1	Aspergillus	neoindicus	Terrei	259934	-	17	561348	563224	-	Zn(2)-C6 fungal-type DNA-binding domain,Transcription factor domain, fungi	Fungal Zn(2)-Cys(6) binuclear cluster domain,Fungal specific transcription factor domain	HMMPfam	none
42	307_173712_8	Aspamb1	Aspergillus	ambiguus	Terrei	173712	PKS	8	213630	221468	-	Beta-ketoacyl synthase, N-terminal,Beta-ketoacyl synthase, C-terminal,Acyl transferase,Alcohol dehydrogenase, C-terminal,Polyketide synthase, ketoreductase domain,Acyl carrier protein-like	Beta-ketoacyl synthase, N-terminal domain,Beta-ketoacyl synthase, C-terminal domain,Acyl transferase domain,Zinc-binding dehydrogenase,KR domain,Phosphopantetheine attachment site	HMMPfam	none
42	307_173712_8	Aspamb1	Aspergillus	ambiguus	Terrei	173717	-	8	222262	223683	-	Monooxygenase, FAD-binding	FAD binding domain	HMMPfam	none
42	307_173712_8	Aspamb1	Aspergillus	ambiguus	Terrei	173719	-	8	224183	225847	-	Cytochrome b5-like heme/steroid binding domain,Fatty acid desaturase, type 1	Cytochrome b5-like Heme/Steroid binding domain,Fatty acid desaturase	HMMPfam	none
42	307_173712_8	Aspamb1	Aspergillus	ambiguus	Terrei	173720	PKS	8	226665	233291	+	Beta-ketoacyl synthase, N-terminal,Beta-ketoacyl synthase, C-terminal,Acyl transferase,Acyl carrier protein-like,Male sterility, NAD-binding	Beta-ketoacyl synthase, N-terminal domain,Beta-ketoacyl synthase, C-terminal domain,Acyl transferase domain,Phosphopantetheine attachment site,Male sterility protein	HMMPfam	none
42	307_173712_8	Aspamb1	Aspergillus	ambiguus	Terrei	200004	-	8	234223	234915	+	Protein of unknown function DUF3425	Domain of unknown function (DUF3425)	HMMPfam	none
42	307_173712_8	Aspamb1	Aspergillus	ambiguus	Terrei	211638	-	8	235097	237366	-	Major facilitator superfamily	Major Facilitator Superfamily	HMMPfam	none
42	307_173712_8	Aspamb1	Aspergillus	ambiguus	Terrei	191829	-	8	238358	239926	-	FMN-dependent dehydrogenase	FMN-dependent dehydrogenase	HMMPfam	none
42	307_173712_8	Aspamb1	Aspergillus	ambiguus	Terrei	191830	-	8	241466	243687	+	Zn(2)-C6 fungal-type DNA-binding domain,Protein of unknown function DUF3468	Fungal Zn(2)-Cys(6) binuclear cluster domain,Fungal specific transcription factor domain	HMMPfam	none
42	354_171483_15	Aspflo1	Aspergillus	floccosus	Terrei	171481	-	15	303547	305434	-	Cytochrome P450	Cytochrome P450	HMMPfam	none
42	354_171483_15	Aspflo1	Aspergillus	floccosus	Terrei	186251	-	15	307581	310093	+	Glycoside hydrolase, family 3, N-terminal,Glycoside hydrolase family 3 C-terminal domain,Fibronectin type III-like domain	Glycosyl hydrolase family 3 N terminal domain,Glycosyl hydrolase family 3 C-terminal domain,Fibronectin type III-like domain	HMMPfam	none
42	354_171483_15	Aspflo1	Aspergillus	floccosus	Terrei	171483	PKS	15	310477	319510	-	Beta-ketoacyl synthase, N-terminal,Beta-ketoacyl synthase, C-terminal,Acyl transferase,Alcohol dehydrogenase, C-terminal,Polyketide synthase, ketoreductase domain,Acyl carrier protein-like	Beta-ketoacyl synthase, N-terminal domain,Beta-ketoacyl synthase, C-terminal domain,Acyl transferase domain,Zinc-binding dehydrogenase,KR domain,Phosphopantetheine attachment site	HMMPfam	none
42	354_171483_15	Aspflo1	Aspergillus	floccosus	Terrei	142602	-	15	320252	321651	-	Monooxygenase, FAD-binding	FAD binding domain	HMMPfam	none
42	354_171483_15	Aspflo1	Aspergillus	floccosus	Terrei	142605	-	15	322160	323824	-	Cytochrome b5-like heme/steroid binding domain,Fatty acid desaturase, type 1	Cytochrome b5-like Heme/Steroid binding domain,Fatty acid desaturase	HMMPfam	none
42	354_171483_15	Aspflo1	Aspergillus	floccosus	Terrei	171486	PKS	15	325006	331623	+	Beta-ketoacyl synthase, N-terminal,Beta-ketoacyl synthase, C-terminal,Acyl transferase,Acyl carrier protein-like,Male sterility, NAD-binding	Beta-ketoacyl synthase, N-terminal domain,Beta-ketoacyl synthase, C-terminal domain,Acyl transferase domain,Phosphopantetheine attachment site,Male sterility protein	HMMPfam	none
42	354_171483_15	Aspflo1	Aspergillus	floccosus	Terrei	142614	-	15	332190	332791	+	YCII-related	YCII-related domain	HMMPfam	none
42	354_171483_15	Aspflo1	Aspergillus	floccosus	Terrei	171488	-	15	333126	335820	+	Alcohol dehydrogenase GroES-like,Alcohol dehydrogenase, C-terminal	Alcohol dehydrogenase GroES-like domain,Zinc-binding dehydrogenase	HMMPfam	none
42	354_171483_15	Aspflo1	Aspergillus	floccosus	Terrei	162373	-	15	336174	337191	-	Mono-/di-acylglycerol lipase, N-terminal,Fungal lipase-like domain	Lipase 3 N-terminal region,Lipase (class 3)	HMMPfam	none
42	354_171483_15	Aspflo1	Aspergillus	floccosus	Terrei	186258	-	15	337833	338909	+	none	none	none	none
42	354_171483_15	Aspflo1	Aspergillus	floccosus	Terrei	162375	-	15	339987	341639	+	Carboxylesterase, type B	Carboxylesterase family	HMMPfam	none
42	354_171483_15	Aspflo1	Aspergillus	floccosus	Terrei	186262	-	15	341975	343896	+	Monooxygenase, FAD-binding	FAD binding domain	HMMPfam	none
42	354_171483_15	Aspflo1	Aspergillus	floccosus	Terrei	171493	-	15	344425	345370	+	none	none	none	none
42	354_171483_15	Aspflo1	Aspergillus	floccosus	Terrei	186263	-	15	345677	348088	-	Glutathione-dependent formaldehyde-activating enzyme/centromere protein V	Glutathione-dependent formaldehyde-activating enzyme	HMMPfam	none
42	354_171483_15	Aspflo1	Aspergillus	floccosus	Terrei	171496	-	15	349563	350677	+	Cytochrome P450	Cytochrome P450	HMMPfam	none
43	303_164664_13	Aspala1	Aspergillus	alabamensis	Terrei	164660	-	13	51354	52758	-	Monooxygenase, FAD-binding	FAD binding domain	HMMPfam	none
43	303_164664_13	Aspala1	Aspergillus	alabamensis	Terrei	164661	-	13	53520	55577	+	Major facilitator superfamily	Major Facilitator Superfamily	HMMPfam	none
43	303_164664_13	Aspala1	Aspergillus	alabamensis	Terrei	148539	-	13	56548	58828	+	Glucose-methanol-choline oxidoreductase, N-terminal,Glucose-methanol-choline oxidoreductase, C-terminal	GMC oxidoreductase	HMMPfam	none
43	303_164664_13	Aspala1	Aspergillus	alabamensis	Terrei	164664	PKS	13	59813	65285	-	Beta-ketoacyl synthase, N-terminal,Beta-ketoacyl synthase, C-terminal,Acyl transferase,Polyketide synthase, ketoreductase domain,Acyl carrier protein-like	Beta-ketoacyl synthase, N-terminal domain,Beta-ketoacyl synthase, C-terminal domain,Acyl transferase domain,KR domain,Phosphopantetheine attachment site	HMMPfam	none
43	303_164664_13	Aspala1	Aspergillus	alabamensis	Terrei	140250	-	13	66855	67737	+	Cupin 2, conserved barrel	Cupin domain	HMMPfam	none
43	303_164664_13	Aspala1	Aspergillus	alabamensis	Terrei	148542	-	13	68926	70446	+	Cytochrome P450	Cytochrome P450	HMMPfam	none
43	303_164664_13	Aspala1	Aspergillus	alabamensis	Terrei	140251	-	13	70631	72991	-	Zn(2)-C6 fungal-type DNA-binding domain,Transcription factor domain, fungi	Fungal Zn(2)-Cys(6) binuclear cluster domain,Fungal specific transcription factor domain	HMMPfam	none
43	303_164664_13	Aspala1	Aspergillus	alabamensis	Terrei	140255	-	13	74482	74664	-	none	none	none	none
43	303_164664_13	Aspala1	Aspergillus	alabamensis	Terrei	164668	-	13	75103	76961	-	none	none	none	none
43	303_164664_13	Aspala1	Aspergillus	alabamensis	Terrei	159378	-	13	79292	81086	+	Cytochrome P450	Cytochrome P450	HMMPfam	none
43	303_164664_13	Aspala1	Aspergillus	alabamensis	Terrei	159379	-	13	81721	83238	-	Polyprenyl synthetase	Polyprenyl synthetase	HMMPfam	none
43	303_164664_13	Aspala1	Aspergillus	alabamensis	Terrei	164677	-	13	83853	85425	+	Cytochrome P450	Cytochrome P450	HMMPfam	none
43	303_164664_13	Aspala1	Aspergillus	alabamensis	Terrei	140259	-	13	87447	89453	+	General substrate transporter	Sugar (and other) transporter	HMMPfam	none
43	308_179158_13	Aspaur1	Aspergillus	aureoterreus	Terrei	170670	-	13	39329	41388	+	Major facilitator superfamily	Major Facilitator Superfamily	HMMPfam	none
43	308_179158_13	Aspaur1	Aspergillus	aureoterreus	Terrei	185614	-	13	42371	44646	+	Glucose-methanol-choline oxidoreductase, N-terminal,Glucose-methanol-choline oxidoreductase, C-terminal	GMC oxidoreductase	HMMPfam	none
43	308_179158_13	Aspaur1	Aspergillus	aureoterreus	Terrei	179158	PKS	13	45708	51184	-	Beta-ketoacyl synthase, N-terminal,Beta-ketoacyl synthase, C-terminal,Acyl transferase,Polyketide synthase, ketoreductase domain,Acyl carrier protein-like	Beta-ketoacyl synthase, N-terminal domain,Beta-ketoacyl synthase, C-terminal domain,Acyl transferase domain,KR domain,Phosphopantetheine attachment site	HMMPfam	none
43	308_179158_13	Aspaur1	Aspergillus	aureoterreus	Terrei	179159	-	13	52550	53635	+	Cupin 2, conserved barrel	Cupin domain	HMMPfam	none
43	308_179158_13	Aspaur1	Aspergillus	aureoterreus	Terrei	185617	-	13	54854	56375	+	Cytochrome P450	Cytochrome P450	HMMPfam	none
43	308_179158_13	Aspaur1	Aspergillus	aureoterreus	Terrei	155881	-	13	56563	58902	-	Zn(2)-C6 fungal-type DNA-binding domain,Transcription factor domain, fungi	Fungal Zn(2)-Cys(6) binuclear cluster domain,Fungal specific transcription factor domain	HMMPfam	none
43	308_179158_13	Aspaur1	Aspergillus	aureoterreus	Terrei	179162	-	13	60873	63343	-	none	none	none	none
43	308_179158_13	Aspaur1	Aspergillus	aureoterreus	Terrei	179163	-	13	63453	63929	-	none	none	none	none
43	308_179158_13	Aspaur1	Aspergillus	aureoterreus	Terrei	179164	-	13	65058	65906	+	Cytochrome P450	Cytochrome P450	HMMPfam	none
43	308_179158_13	Aspaur1	Aspergillus	aureoterreus	Terrei	179165	-	13	66004	67856	+	Cytochrome P450	Cytochrome P450	HMMPfam	none
43	308_179158_13	Aspaur1	Aspergillus	aureoterreus	Terrei	155886	-	13	70098	72150	+	General substrate transporter	Sugar (and other) transporter	HMMPfam	none
43	308_179158_13	Aspaur1	Aspergillus	aureoterreus	Terrei	155888	-	13	73206	74557	+	none	none	none	none
43	308_179158_13	Aspaur1	Aspergillus	aureoterreus	Terrei	15118	-	13	76300	78029	+	Major facilitator superfamily	Major Facilitator Superfamily	HMMPfam	none
43	354_178294_14	Aspflo1	Aspergillus	floccosus	Terrei	178291	-	14	43583	44987	-	Monooxygenase, FAD-binding	FAD binding domain	HMMPfam	none
43	354_178294_14	Aspflo1	Aspergillus	floccosus	Terrei	178292	-	14	45769	47820	+	Major facilitator superfamily	Major Facilitator Superfamily	HMMPfam	none
43	354_178294_14	Aspflo1	Aspergillus	floccosus	Terrei	187185	-	14	48846	51134	+	Glucose-methanol-choline oxidoreductase, N-terminal,Glucose-methanol-choline oxidoreductase, C-terminal	GMC oxidoreductase	HMMPfam	none
43	354_178294_14	Aspflo1	Aspergillus	floccosus	Terrei	178294	PKS	14	52184	57439	-	Beta-ketoacyl synthase, N-terminal,Beta-ketoacyl synthase, C-terminal,Acyl transferase,Polyketide synthase, ketoreductase domain,Acyl carrier protein-like	Beta-ketoacyl synthase, N-terminal domain,Beta-ketoacyl synthase, C-terminal domain,Acyl transferase domain,KR domain,Phosphopantetheine attachment site	HMMPfam	none
43	354_178294_14	Aspflo1	Aspergillus	floccosus	Terrei	187189	-	14	59029	60116	+	Cupin 2, conserved barrel	Cupin domain	HMMPfam	none
43	354_178294_14	Aspflo1	Aspergillus	floccosus	Terrei	167691	-	14	61165	62685	+	Cytochrome P450	Cytochrome P450	HMMPfam	none
43	354_178294_14	Aspflo1	Aspergillus	floccosus	Terrei	167692	-	14	62866	65214	-	Zn(2)-C6 fungal-type DNA-binding domain,Transcription factor domain, fungi	Fungal Zn(2)-Cys(6) binuclear cluster domain,Fungal specific transcription factor domain	HMMPfam	none
43	354_178294_14	Aspflo1	Aspergillus	floccosus	Terrei	167693	-	14	67262	69122	-	none	none	none	none
43	354_178294_14	Aspflo1	Aspergillus	floccosus	Terrei	156105	-	14	69532	70335	-	none	none	none	none
43	354_178294_14	Aspflo1	Aspergillus	floccosus	Terrei	178299	-	14	71447	73250	+	Cytochrome P450	Cytochrome P450	HMMPfam	none
43	354_178294_14	Aspflo1	Aspergillus	floccosus	Terrei	121576	-	14	73890	75413	-	Polyprenyl synthetase	Polyprenyl synthetase	HMMPfam	none
43	354_178294_14	Aspflo1	Aspergillus	floccosus	Terrei	187194	-	14	76037	77605	+	Cytochrome P450	Cytochrome P450	HMMPfam	none
43	354_178294_14	Aspflo1	Aspergillus	floccosus	Terrei	156112	-	14	78038	78448	-	none	none	none	none
43	354_178294_14	Aspflo1	Aspergillus	floccosus	Terrei	121630	-	14	79684	81743	+	General substrate transporter	Sugar (and other) transporter	HMMPfam	none
44	303_52673_1	Aspala1	Aspergillus	alabamensis	Terrei	52673	HYBRID	1	303600	315888	-	Beta-ketoacyl synthase, N-terminal,Beta-ketoacyl synthase, C-terminal,Acyl transferase,Methyltransferase type 12,Polyketide synthase, ketoreductase domain,Acyl carrier protein-like,Condensation domain,AMP-dependent synthetase/ligase,Male sterility, NAD-binding	Beta-ketoacyl synthase, N-terminal domain,Beta-ketoacyl synthase, C-terminal domain,Acyl transferase domain,Methyltransferase domain,KR domain,Phosphopantetheine attachment site,Condensation domain,AMP-binding enzyme,Male sterility protein	HMMPfam	none
44	354_181915_2	Aspflo1	Aspergillus	floccosus	Terrei	144747	-	2	375969	378021	-	Major facilitator superfamily	Major Facilitator Superfamily	HMMPfam	none
44	354_181915_2	Aspflo1	Aspergillus	floccosus	Terrei	181915	HYBRID	2	378893	391180	+	Beta-ketoacyl synthase, N-terminal,Beta-ketoacyl synthase, C-terminal,Acyl transferase,Methyltransferase type 12,Polyketide synthase, ketoreductase domain,Acyl carrier protein-like,Condensation domain,AMP-dependent synthetase/ligase,Male sterility, NAD-binding	Beta-ketoacyl synthase, N-terminal domain,Beta-ketoacyl synthase, C-terminal domain,Acyl transferase domain,Methyltransferase domain,KR domain,Phosphopantetheine attachment site,Condensation domain,AMP-binding enzyme,Male sterility protein	HMMPfam	none
46	306_145679_12	Aspall1	Aspergillus	allahabadii	Terrei	137274	-	12	1167738	1169518	+	Cytochrome P450	Cytochrome P450	HMMPfam	none
46	306_145679_12	Aspall1	Aspergillus	allahabadii	Terrei	96891	-	12	1169848	1171083	-	Zn(2)-C6 fungal-type DNA-binding domain	Fungal Zn(2)-Cys(6) binuclear cluster domain	HMMPfam	none
46	306_145679_12	Aspall1	Aspergillus	allahabadii	Terrei	96888	-	12	1172305	1173440	-	none	none	none	none
46	306_145679_12	Aspall1	Aspergillus	allahabadii	Terrei	124999	-	12	1174306	1175607	-	none	none	none	none
46	306_145679_12	Aspall1	Aspergillus	allahabadii	Terrei	125001	-	12	1176312	1178040	+	Major facilitator superfamily	Major Facilitator Superfamily	HMMPfam	none
46	306_145679_12	Aspall1	Aspergillus	allahabadii	Terrei	154712	-	12	1178247	1179993	-	Cytochrome P450	Cytochrome P450	HMMPfam	none
46	306_145679_12	Aspall1	Aspergillus	allahabadii	Terrei	145677	-	12	1180229	1181688	+	Cytochrome b5-like heme/steroid binding domain,Oxidoreductase, FAD-binding domain,Oxidoreductase FAD/NAD(P)-binding	Cytochrome b5-like Heme/Steroid binding domain,Oxidoreductase FAD-binding domain,Oxidoreductase NAD-binding domain	HMMPfam	none
46	306_145679_12	Aspall1	Aspergillus	allahabadii	Terrei	145678	-	12	1181942	1182857	+	Serine hydrolase FSH	Serine hydrolase (FSH1)	HMMPfam	none
46	306_145679_12	Aspall1	Aspergillus	allahabadii	Terrei	145679	PKS	12	1183810	1191411	+	Beta-ketoacyl synthase, N-terminal,Beta-ketoacyl synthase, C-terminal,Acyl transferase,Polyketide synthase, ketoreductase domain,Acyl carrier protein-like	Beta-ketoacyl synthase, N-terminal domain,Beta-ketoacyl synthase, C-terminal domain,Acyl transferase domain,KR domain,Phosphopantetheine attachment site	HMMPfam	none
46	306_145679_12	Aspall1	Aspergillus	allahabadii	Terrei	154715	-	12	1191808	1193163	-	Glycoside hydrolase, family 28	Glycosyl hydrolases family 28	HMMPfam	none
46	306_145679_12	Aspall1	Aspergillus	allahabadii	Terrei	125007	-	12	1193622	1193918	-	none	none	none	none
46	306_145679_12	Aspall1	Aspergillus	allahabadii	Terrei	125009	-	12	1194889	1195854	+	Phytanoyl-CoA dioxygenase	Phytanoyl-CoA dioxygenase (PhyH)	HMMPfam	none
46	406_255396_16	Aspneoi1	Aspergillus	neoindicus	Terrei	255391	-	16	74276	75791	-	Zn(2)-C6 fungal-type DNA-binding domain	Fungal Zn(2)-Cys(6) binuclear cluster domain	HMMPfam	none
46	406_255396_16	Aspneoi1	Aspergillus	neoindicus	Terrei	88977	-	16	76478	77992	+	Major facilitator superfamily	Major Facilitator Superfamily	HMMPfam	none
46	406_255396_16	Aspneoi1	Aspergillus	neoindicus	Terrei	234165	-	16	80501	82048	+	none	none	none	none
46	406_255396_16	Aspneoi1	Aspergillus	neoindicus	Terrei	234167	-	16	82781	83344	+	Blastomyces yeast-phase-specific protein	Blastomyces yeast-phase-specific protein	HMMPfam	none
46	406_255396_16	Aspneoi1	Aspergillus	neoindicus	Terrei	255396	PKS	16	84754	92365	-	Beta-ketoacyl synthase, N-terminal,Beta-ketoacyl synthase, C-terminal,Acyl transferase,Polyketide synthase, ketoreductase domain,Acyl carrier protein-like	Beta-ketoacyl synthase, N-terminal domain,Beta-ketoacyl synthase, C-terminal domain,Acyl transferase domain,KR domain,Phosphopantetheine attachment site	HMMPfam	none
46	406_255396_16	Aspneoi1	Aspergillus	neoindicus	Terrei	255397	-	16	93324	94239	-	Serine hydrolase FSH	Serine hydrolase (FSH1)	HMMPfam	none
46	406_255396_16	Aspneoi1	Aspergillus	neoindicus	Terrei	245324	-	16	94483	95914	-	Cytochrome b5-like heme/steroid binding domain,Oxidoreductase, FAD-binding domain,Oxidoreductase FAD/NAD(P)-binding	Cytochrome b5-like Heme/Steroid binding domain,Oxidoreductase FAD-binding domain,Oxidoreductase NAD-binding domain	HMMPfam	none
46	406_255396_16	Aspneoi1	Aspergillus	neoindicus	Terrei	260323	-	16	96153	97898	+	Cytochrome P450	Cytochrome P450	HMMPfam	none
46	406_255396_16	Aspneoi1	Aspergillus	neoindicus	Terrei	89027	-	16	98108	99836	-	Major facilitator superfamily	Major Facilitator Superfamily	HMMPfam	none
46	406_255396_16	Aspneoi1	Aspergillus	neoindicus	Terrei	260324	-	16	100541	101842	+	none	none	none	none
46	406_255396_16	Aspneoi1	Aspergillus	neoindicus	Terrei	255402	-	16	102881	103887	+	none	none	none	none
46	406_255396_16	Aspneoi1	Aspergillus	neoindicus	Terrei	89076	-	16	105075	106310	+	Zn(2)-C6 fungal-type DNA-binding domain	Fungal Zn(2)-Cys(6) binuclear cluster domain	HMMPfam	none
46	406_255396_16	Aspneoi1	Aspergillus	neoindicus	Terrei	89055	-	16	106636	108418	-	Cytochrome P450	Cytochrome P450	HMMPfam	none
46	406_255396_16	Aspneoi1	Aspergillus	neoindicus	Terrei	89046	-	16	108711	109316	-	none	none	none	none
46	406_255396_16	Aspneoi1	Aspergillus	neoindicus	Terrei	234182	-	16	109589	111076	+	Alcohol dehydrogenase, iron-type	Iron-containing alcohol dehydrogenase	HMMPfam	none
46	406_255396_16	Aspneoi1	Aspergillus	neoindicus	Terrei	89099	-	16	112197	113870	+	Major facilitator superfamily	Major Facilitator Superfamily	HMMPfam	none
48	307_192162_13	Aspamb1	Aspergillus	ambiguus	Terrei	200498	-	13	48025	48862	-	Short-chain dehydrogenase/reductase SDR	short chain dehydrogenase	HMMPfam	none
48	307_192162_13	Aspamb1	Aspergillus	ambiguus	Terrei	212019	-	13	49480	51056	+	Aldehyde dehydrogenase domain	Aldehyde dehydrogenase family	HMMPfam	none
48	307_192162_13	Aspamb1	Aspergillus	ambiguus	Terrei	192162	NRPS-Like	13	51379	54726	-	AMP-dependent synthetase/ligase,Acyl carrier protein-like,Male sterility, NAD-binding	AMP-binding enzyme,Phosphopantetheine attachment site,Male sterility protein	HMMPfam	none
48	307_192162_13	Aspamb1	Aspergillus	ambiguus	Terrei	212020	-	13	56542	58283	+	Zn(2)-C6 fungal-type DNA-binding domain,Protein of unknown function DUF3468	Fungal Zn(2)-Cys(6) binuclear cluster domain,Fungal specific transcription factor domain	HMMPfam	none
48	307_192162_13	Aspamb1	Aspergillus	ambiguus	Terrei	200501	-	13	58971	60278	-	none	none	none	none
48	307_192162_13	Aspamb1	Aspergillus	ambiguus	Terrei	174806	-	13	61129	61968	+	Bacterial bifunctional deaminase-reductase, C-terminal	RibD C-terminal domain	HMMPfam	none
48	307_192162_13	Aspamb1	Aspergillus	ambiguus	Terrei	174807	-	13	62114	63616	-	FAD linked oxidase, N-terminal	FAD binding domain	HMMPfam	none
48	307_192162_13	Aspamb1	Aspergillus	ambiguus	Terrei	200504	-	13	64174	65302	-	Ysc84 actin-binding domain	Family of unknown function (DUF500)	HMMPfam	none
48	307_192162_13	Aspamb1	Aspergillus	ambiguus	Terrei	200505	-	13	66034	68314	-	none	none	none	none
48	307_192162_13	Aspamb1	Aspergillus	ambiguus	Terrei	174810	-	13	69061	71446	-	Zn(2)-C6 fungal-type DNA-binding domain,Transcription factor domain, fungi	Fungal Zn(2)-Cys(6) binuclear cluster domain,Fungal specific transcription factor domain	HMMPfam	none
48	307_192162_13	Aspamb1	Aspergillus	ambiguus	Terrei	200506	-	13	72175	73535	-	Rieske [2Fe-2S] iron-sulphur domain,Aromatic-ring-hydroxylating dioxygenase, alpha subunit, C-terminal domain	Rieske [2Fe-2S] domain,Ring hydroxylating alpha subunit (catalytic domain)	HMMPfam	none
48	307_192162_13	Aspamb1	Aspergillus	ambiguus	Terrei	192167	-	13	74347	76140	+	Amino acid permease/ SLC12A domain	Amino acid permease	HMMPfam	none
48	307_192162_13	Aspamb1	Aspergillus	ambiguus	Terrei	163115	-	13	78604	80799	+	Transcription factor domain, fungi	Fungal specific transcription factor domain	HMMPfam	none
50	303_157925_5	Aspala1	Aspergillus	alabamensis	Terrei	157924	-	5	230423	232165	-	Acyl carrier protein-like,Condensation domain	Phosphopantetheine attachment site,Condensation domain	HMMPfam	none
50	303_157925_5	Aspala1	Aspergillus	alabamensis	Terrei	157925	NRPS	5	232402	241663	-	AMP-dependent synthetase/ligase,Acyl carrier protein-like,Condensation domain,AMP-binding enzyme C-terminal domain	AMP-binding enzyme,Phosphopantetheine attachment site,Condensation domain,AMP-binding enzyme C-terminal domain	HMMPfam	none
50	303_157925_5	Aspala1	Aspergillus	alabamensis	Terrei	147290	DMAT	5	242538	243891	+	Aromatic prenyltransferase, DMATS type	Tryptophan dimethylallyltransferase	HMMPfam	none
50	303_157925_5	Aspala1	Aspergillus	alabamensis	Terrei	147291	-	5	244922	246385	-	Transferase	Transferase family	HMMPfam	none
50	303_157925_5	Aspala1	Aspergillus	alabamensis	Terrei	157928	-	5	247117	248004	-	Phytanoyl-CoA dioxygenase	Phytanoyl-CoA dioxygenase (PhyH)	HMMPfam	none
50	354_165905_22	Aspflo1	Aspergillus	floccosus	Terrei	152043	-	22	98039	99891	+	Major facilitator superfamily	Major Facilitator Superfamily	HMMPfam	none
50	354_165905_22	Aspflo1	Aspergillus	floccosus	Terrei	85090	-	22	100503	102282	+	Major facilitator superfamily	Major Facilitator Superfamily	HMMPfam	none
50	354_165905_22	Aspflo1	Aspergillus	floccosus	Terrei	85081	-	22	102366	103169	-	Methyltransferase type 11	Methyltransferase domain	HMMPfam	none
50	354_165905_22	Aspflo1	Aspergillus	floccosus	Terrei	185286	-	22	103511	107103	-	AMP-dependent synthetase/ligase	AMP-binding enzyme	HMMPfam	none
50	354_165905_22	Aspflo1	Aspergillus	floccosus	Terrei	165901	-	22	107776	111287	+	none	none	none	none
50	354_165905_22	Aspflo1	Aspergillus	floccosus	Terrei	165903	-	22	112223	116115	-	Amidohydrolase 2,Cytochrome P450	Amidohydrolase,Cytochrome P450	HMMPfam	none
50	354_165905_22	Aspflo1	Aspergillus	floccosus	Terrei	165905	DMAT	22	118439	119759	+	Aromatic prenyltransferase, DMATS type	Tryptophan dimethylallyltransferase	HMMPfam	none
50	354_165905_22	Aspflo1	Aspergillus	floccosus	Terrei	176248	NRPS	22	120797	128865	+	AMP-dependent synthetase/ligase,Acyl carrier protein-like,Condensation domain,AMP-binding enzyme C-terminal domain	AMP-binding enzyme,Phosphopantetheine attachment site,Condensation domain,AMP-binding enzyme C-terminal domain	HMMPfam	none
50	354_165905_22	Aspflo1	Aspergillus	floccosus	Terrei	152058	-	22	129379	130963	-	Monooxygenase, FAD-binding	FAD binding domain	HMMPfam	none
50	354_165905_22	Aspflo1	Aspergillus	floccosus	Terrei	152062	-	22	131334	131504	-	none	none	none	none
50	354_165905_22	Aspflo1	Aspergillus	floccosus	Terrei	152064	DMAT	22	131742	133085	+	Aromatic prenyltransferase, DMATS type	Tryptophan dimethylallyltransferase	HMMPfam	none
50	354_165905_22	Aspflo1	Aspergillus	floccosus	Terrei	185294	-	22	134926	136458	+	Transferase	Transferase family	HMMPfam	none
50	354_165905_22	Aspflo1	Aspergillus	floccosus	Terrei	152065	-	22	136707	136973	-	none	none	none	none
50	354_165905_22	Aspflo1	Aspergillus	floccosus	Terrei	152066	-	22	137324	137497	-	none	none	none	none
50	354_165905_22	Aspflo1	Aspergillus	floccosus	Terrei	152067	-	22	137886	139220	-	Major facilitator superfamily	Major Facilitator Superfamily	HMMPfam	none
50	354_165905_22	Aspflo1	Aspergillus	floccosus	Terrei	165910	-	22	139856	141872	-	Dihydroxy-acid/6-phosphogluconate dehydratase	Dehydratase family	HMMPfam	none
50	354_165905_22	Aspflo1	Aspergillus	floccosus	Terrei	152072	-	22	142450	144538	-	Protein kinase domain	Protein kinase domain	HMMPfam	none
50	354_165905_22	Aspflo1	Aspergillus	floccosus	Terrei	85199	-	22	146269	147898	-	Zn(2)-C6 fungal-type DNA-binding domain,Protein of unknown function DUF3468	Fungal Zn(2)-Cys(6) binuclear cluster domain,Fungal specific transcription factor domain	HMMPfam	none
50	354_165905_22	Aspflo1	Aspergillus	floccosus	Terrei	185296	-	22	148159	149915	+	Cytochrome P450	Cytochrome P450	HMMPfam	none
50	354_165905_22	Aspflo1	Aspergillus	floccosus	Terrei	152075	-	22	150083	150822	-	none	none	none	none
50	354_165905_22	Aspflo1	Aspergillus	floccosus	Terrei	85207	-	22	151417	152581	+	none	none	none	none
50	354_165905_22	Aspflo1	Aspergillus	floccosus	Terrei	176260	-	22	153255	154868	-	General substrate transporter	Sugar (and other) transporter	HMMPfam	none
50	406_260315_12	Aspneoi1	Aspergillus	neoindicus	Terrei	260308	-	12	30136	31673	+	Major facilitator superfamily	Major Facilitator Superfamily	HMMPfam	none
50	406_260315_12	Aspneoi1	Aspergillus	neoindicus	Terrei	260309	-	12	32275	33568	+	none	none	none	none
50	406_260315_12	Aspneoi1	Aspergillus	neoindicus	Terrei	234142	-	12	33714	34808	-	none	none	none	none
50	406_260315_12	Aspneoi1	Aspergillus	neoindicus	Terrei	88894	-	12	35381	36990	-	General substrate transporter	Sugar (and other) transporter	HMMPfam	none
50	406_260315_12	Aspneoi1	Aspergillus	neoindicus	Terrei	88901	-	12	38436	39395	+	none	none	none	none
50	406_260315_12	Aspneoi1	Aspergillus	neoindicus	Terrei	88902	-	12	39764	40537	-	none	none	none	none
50	406_260315_12	Aspneoi1	Aspergillus	neoindicus	Terrei	245313	-	12	41666	43110	-	O-methyltransferase, family 2	O-methyltransferase	HMMPfam	none
50	406_260315_12	Aspneoi1	Aspergillus	neoindicus	Terrei	255379	-	12	43836	45335	+	Monooxygenase, FAD-binding	FAD binding domain	HMMPfam	none
50	406_260315_12	Aspneoi1	Aspergillus	neoindicus	Terrei	260314	-	12	45491	47278	-	Cytochrome P450	Cytochrome P450	HMMPfam	none
50	406_260315_12	Aspneoi1	Aspergillus	neoindicus	Terrei	260315	DMAT	12	47932	49281	+	Aromatic prenyltransferase, DMATS type	Tryptophan dimethylallyltransferase	HMMPfam	none
50	406_260315_12	Aspneoi1	Aspergillus	neoindicus	Terrei	255382	-	12	49475	50535	-	UbiE/COQ5 methyltransferase	ubiE/COQ5 methyltransferase family	HMMPfam	none
50	406_260315_12	Aspneoi1	Aspergillus	neoindicus	Terrei	260317	NRPS	12	51730	59834	+	AMP-dependent synthetase/ligase,Acyl carrier protein-like,Condensation domain	AMP-binding enzyme,Phosphopantetheine attachment site,Condensation domain	HMMPfam	none
50	406_261634_10	Aspneoi1	Aspergillus	neoindicus	Terrei	246683	-	10	15693	17554	+	Cytochrome P450	Cytochrome P450	HMMPfam	none
50	406_261634_10	Aspneoi1	Aspergillus	neoindicus	Terrei	261632	-	10	17624	20389	+	ABC transporter-like,ABC-2 type transporter	ABC transporter,ABC-2 type transporter	HMMPfam	none
50	406_261634_10	Aspneoi1	Aspergillus	neoindicus	Terrei	238589	-	10	21809	22209	-	Uncharacterised protein family SERF	4F5 protein family	HMMPfam	none
50	406_261634_10	Aspneoi1	Aspergillus	neoindicus	Terrei	246685	-	10	22579	23451	-	none	none	none	none
50	406_261634_10	Aspneoi1	Aspergillus	neoindicus	Terrei	139057	-	10	24166	28798	+	ABC transporter-like,ABC transporter type 1, transmembrane domain	ABC transporter,ABC transporter transmembrane region 2,ABC transporter transmembrane region	HMMPfam	none
50	406_261634_10	Aspneoi1	Aspergillus	neoindicus	Terrei	246687	-	10	30536	32058	+	Protein kinase domain	Protein kinase domain	HMMPfam	none
50	406_261634_10	Aspneoi1	Aspergillus	neoindicus	Terrei	261634	NRPS	10	32610	44362	-	AMP-dependent synthetase/ligase,Acyl carrier protein-like,Condensation domain,AMP-binding enzyme C-terminal domain	AMP-binding enzyme,Phosphopantetheine attachment site,Condensation domain,AMP-binding enzyme C-terminal domain	HMMPfam	none
50	406_261634_10	Aspneoi1	Aspergillus	neoindicus	Terrei	246689	DMAT	10	46503	47860	+	Aromatic prenyltransferase, DMATS type	Tryptophan dimethylallyltransferase	HMMPfam	none
50	406_261634_10	Aspneoi1	Aspergillus	neoindicus	Terrei	246690	-	10	49590	51378	+	Multicopper oxidase, type 3,Multicopper oxidase, type 1,Multicopper oxidase, type 2	Multicopper oxidase	HMMPfam	none
50	406_261634_10	Aspneoi1	Aspergillus	neoindicus	Terrei	257319	-	10	53946	55099	-	Non-haem dioxygenase N-terminal domain,Oxoglutarate/iron-dependent dioxygenase	non-haem dioxygenase in morphine synthesis N-terminal,2OG-Fe(II) oxygenase superfamily	HMMPfam	none
52	303_164788_5	Aspala1	Aspergillus	alabamensis	Terrei	164785	-	5	18952	20292	-	Cytochrome P450	Cytochrome P450	HMMPfam	none
52	303_164788_5	Aspala1	Aspergillus	alabamensis	Terrei	148696	-	5	21079	21690	+	none	none	none	none
52	303_164788_5	Aspala1	Aspergillus	alabamensis	Terrei	159538	-	5	22396	24478	+	Major facilitator superfamily	Major Facilitator Superfamily	HMMPfam	none
52	303_164788_5	Aspala1	Aspergillus	alabamensis	Terrei	159539	-	5	24707	25738	-	none	none	none	none
52	303_164788_5	Aspala1	Aspergillus	alabamensis	Terrei	164788	NRPS	5	26790	35890	+	Condensation domain,AMP-dependent synthetase/ligase,AMP-binding enzyme C-terminal domain,Acyl carrier protein-like	Condensation domain,AMP-binding enzyme,AMP-binding enzyme C-terminal domain,Phosphopantetheine attachment site	HMMPfam	none
52	308_187090_12	Aspaur1	Aspergillus	aureoterreus	Terrei	187090	NRPS	12	333778	342793	-	Condensation domain,AMP-dependent synthetase/ligase,AMP-binding enzyme C-terminal domain,Acyl carrier protein-like	Condensation domain,AMP-binding enzyme,AMP-binding enzyme C-terminal domain,Phosphopantetheine attachment site	HMMPfam	none
52	308_187090_12	Aspaur1	Aspergillus	aureoterreus	Terrei	172379	-	12	343935	344966	+	none	none	none	none
52	308_187090_12	Aspaur1	Aspergillus	aureoterreus	Terrei	172392	-	12	345186	347267	-	Major facilitator superfamily	Major Facilitator Superfamily	HMMPfam	none
52	308_187090_12	Aspaur1	Aspergillus	aureoterreus	Terrei	181856	-	12	347948	348559	-	none	none	none	none
52	308_187090_12	Aspaur1	Aspergillus	aureoterreus	Terrei	181857	-	12	349336	351247	+	Cytochrome P450	Cytochrome P450	HMMPfam	none
52	308_187090_12	Aspaur1	Aspergillus	aureoterreus	Terrei	181858	-	12	351443	352944	-	Zn(2)-C6 fungal-type DNA-binding domain	Fungal Zn(2)-Cys(6) binuclear cluster domain	HMMPfam	none
52	308_187090_12	Aspaur1	Aspergillus	aureoterreus	Terrei	161637	-	12	354619	355506	-	Necrosis inducing protein	Necrosis inducing protein (NPP1)	HMMPfam	none
52	308_187090_12	Aspaur1	Aspergillus	aureoterreus	Terrei	161638	-	12	356330	356944	+	none	none	none	none
52	308_187090_12	Aspaur1	Aspergillus	aureoterreus	Terrei	172383	-	12	357941	359697	-	AMP-dependent synthetase/ligase,AMP-binding enzyme C-terminal domain	AMP-binding enzyme,AMP-binding enzyme C-terminal domain	HMMPfam	none
52	308_187090_12	Aspaur1	Aspergillus	aureoterreus	Terrei	172384	-	12	360280	362138	-	Cytochrome P450	Cytochrome P450	HMMPfam	none
52	308_187090_12	Aspaur1	Aspergillus	aureoterreus	Terrei	181862	-	12	364346	367315	-	AMP-dependent synthetase/ligase,AMP-binding enzyme C-terminal domain,Condensation domain	AMP-binding enzyme,AMP-binding enzyme C-terminal domain,Condensation domain	HMMPfam	none
52	308_187090_12	Aspaur1	Aspergillus	aureoterreus	Terrei	181863	NRPS	12	370009	373557	-	AMP-dependent synthetase/ligase,AMP-binding enzyme C-terminal domain,Acyl carrier protein-like,Condensation domain	AMP-binding enzyme,AMP-binding enzyme C-terminal domain,Phosphopantetheine attachment site,Condensation domain	HMMPfam	none
56	303_165654_10	Aspala1	Aspergillus	alabamensis	Terrei	129472	-	10	380187	381077	-	none	none	none	none
56	303_165654_10	Aspala1	Aspergillus	alabamensis	Terrei	129473	-	10	382083	382728	+	LAMTOR1/MEH1	Late endosomal/lysosomal adaptor and MAPK and MTOR activator	HMMPfam	none
56	303_165654_10	Aspala1	Aspergillus	alabamensis	Terrei	129476	-	10	383485	384555	-	Ubiquitin-conjugating enzyme E2	Ubiquitin-conjugating enzyme	HMMPfam	none
56	303_165654_10	Aspala1	Aspergillus	alabamensis	Terrei	118448	-	10	385436	386079	+	Ubiquitin-like protein Atg12	Ubiquitin-like autophagy protein Apg12	HMMPfam	none
56	303_165654_10	Aspala1	Aspergillus	alabamensis	Terrei	118457	-	10	386344	387465	-	Ketopantoate hydroxymethyltransferase	Ketopantoate hydroxymethyltransferase	HMMPfam	none
56	303_165654_10	Aspala1	Aspergillus	alabamensis	Terrei	144139	-	10	388802	390948	-	Regulatory subunit Dfp1/Him1, central region,Zinc finger, DBF-type	Dfp1/Him1, central region,DBF zinc finger	HMMPfam	none
56	303_165654_10	Aspala1	Aspergillus	alabamensis	Terrei	165651	-	10	392100	393323	+	Monooxygenase, FAD-binding	FAD binding domain	HMMPfam	none
56	303_165654_10	Aspala1	Aspergillus	alabamensis	Terrei	153657	-	10	393595	395162	-	Cytochrome P450	Cytochrome P450	HMMPfam	none
56	303_165654_10	Aspala1	Aspergillus	alabamensis	Terrei	165654	PKS	10	398418	406540	+	Beta-ketoacyl synthase, N-terminal,Beta-ketoacyl synthase, C-terminal,Acyl transferase,Methyltransferase type 12,Alcohol dehydrogenase GroES-like,Alcohol dehydrogenase, C-terminal,Polyketide synthase, ketoreductase domain	Beta-ketoacyl synthase, N-terminal domain,Beta-ketoacyl synthase, C-terminal domain,Acyl transferase domain,Methyltransferase domain,Alcohol dehydrogenase GroES-like domain,Zinc-binding dehydrogenase,KR domain	HMMPfam	none
56	303_165654_10	Aspala1	Aspergillus	alabamensis	Terrei	153659	-	10	406702	408737	-	Aminopeptidase P, N-terminal,Peptidase M24, structural domain	Aminopeptidase P, N-terminal domain,Metallopeptidase family M24	HMMPfam	none
56	307_207137_5	Aspamb1	Aspergillus	ambiguus	Terrei	12751	-	5	501361	503079	-	Major facilitator superfamily	Major Facilitator Superfamily	HMMPfam	none
56	307_207137_5	Aspamb1	Aspergillus	ambiguus	Terrei	200893	-	5	504574	505925	+	none	none	none	none
56	307_207137_5	Aspamb1	Aspergillus	ambiguus	Terrei	207135	-	5	506553	508156	+	Cytochrome P450	Cytochrome P450	HMMPfam	none
56	307_207137_5	Aspamb1	Aspergillus	ambiguus	Terrei	200895	-	5	508268	509921	-	Cytochrome P450	Cytochrome P450	HMMPfam	none
56	307_207137_5	Aspamb1	Aspergillus	ambiguus	Terrei	207137	PKS	5	510638	518681	+	Beta-ketoacyl synthase, N-terminal,Beta-ketoacyl synthase, C-terminal,Acyl transferase,Methyltransferase type 12,Alcohol dehydrogenase GroES-like,Alcohol dehydrogenase, C-terminal,Polyketide synthase, ketoreductase domain,Acyl carrier protein-like	Beta-ketoacyl synthase, N-terminal domain,Beta-ketoacyl synthase, C-terminal domain,Acyl transferase domain,Methyltransferase domain,Alcohol dehydrogenase GroES-like domain,Zinc-binding dehydrogenase,KR domain,Phosphopantetheine attachment site	HMMPfam	none
56	308_186066_4	Aspaur1	Aspergillus	aureoterreus	Terrei	29298	-	4	416110	418142	+	Aminopeptidase P, N-terminal,Peptidase M24, structural domain	Aminopeptidase P, N-terminal domain,Metallopeptidase family M24	HMMPfam	none
56	308_186066_4	Aspaur1	Aspergillus	aureoterreus	Terrei	186066	PKS	4	418304	426417	-	Beta-ketoacyl synthase, N-terminal,Beta-ketoacyl synthase, C-terminal,Acyl transferase,Methyltransferase type 12,Alcohol dehydrogenase GroES-like,Alcohol dehydrogenase, C-terminal,Polyketide synthase, ketoreductase domain,Acyl carrier protein-like	Beta-ketoacyl synthase, N-terminal domain,Beta-ketoacyl synthase, C-terminal domain,Acyl transferase domain,Methyltransferase domain,Alcohol dehydrogenase GroES-like domain,Zinc-binding dehydrogenase,KR domain,Phosphopantetheine attachment site	HMMPfam	none
56	308_186066_4	Aspaur1	Aspergillus	aureoterreus	Terrei	180105	-	4	429371	430988	+	Cytochrome P450	Cytochrome P450	HMMPfam	none
56	308_186066_4	Aspaur1	Aspergillus	aureoterreus	Terrei	180106	-	4	431298	432521	-	Monooxygenase, FAD-binding	FAD binding domain	HMMPfam	none
56	354_173468_5	Aspflo1	Aspergillus	floccosus	Terrei	163765	-	5	216534	218516	+	Aminopeptidase P, N-terminal,Peptidase M24, structural domain	Aminopeptidase P, N-terminal domain,Metallopeptidase family M24	HMMPfam	none
56	354_173468_5	Aspflo1	Aspergillus	floccosus	Terrei	173468	PKS	5	218731	226837	-	Beta-ketoacyl synthase, N-terminal,Beta-ketoacyl synthase, C-terminal,Acyl transferase,Methyltransferase type 12,Alcohol dehydrogenase GroES-like,Alcohol dehydrogenase, C-terminal,Polyketide synthase, ketoreductase domain,Acyl carrier protein-like	Beta-ketoacyl synthase, N-terminal domain,Beta-ketoacyl synthase, C-terminal domain,Acyl transferase domain,Methyltransferase domain,Alcohol dehydrogenase GroES-like domain,Zinc-binding dehydrogenase,KR domain,Phosphopantetheine attachment site	HMMPfam	none
56	354_173468_5	Aspflo1	Aspergillus	floccosus	Terrei	182939	-	5	228165	229263	-	Alpha/beta hydrolase fold-3	alpha/beta hydrolase fold	HMMPfam	none
56	354_173468_5	Aspflo1	Aspergillus	floccosus	Terrei	182941	-	5	229967	231593	+	Cytochrome P450	Cytochrome P450	HMMPfam	none
56	354_173468_5	Aspflo1	Aspergillus	floccosus	Terrei	146651	-	5	231883	233106	-	Monooxygenase, FAD-binding	FAD binding domain	HMMPfam	none
56	406_256596_5	Aspneoi1	Aspergillus	neoindicus	Terrei	112144	-	5	273687	274910	+	Monooxygenase, FAD-binding	FAD binding domain	HMMPfam	none
56	406_256596_5	Aspneoi1	Aspergillus	neoindicus	Terrei	112259	-	5	275173	276792	-	Cytochrome P450	Cytochrome P450	HMMPfam	none
56	406_256596_5	Aspneoi1	Aspergillus	neoindicus	Terrei	256595	-	5	277321	278420	+	Alpha/beta hydrolase fold-3	alpha/beta hydrolase fold	HMMPfam	none
56	406_256596_5	Aspneoi1	Aspergillus	neoindicus	Terrei	256596	PKS	5	280166	288238	+	Beta-ketoacyl synthase, N-terminal,Beta-ketoacyl synthase, C-terminal,Acyl transferase,Methyltransferase type 12,Alcohol dehydrogenase GroES-like,Alcohol dehydrogenase, C-terminal,Polyketide synthase, ketoreductase domain,Acyl carrier protein-like	Beta-ketoacyl synthase, N-terminal domain,Beta-ketoacyl synthase, C-terminal domain,Acyl transferase domain,Methyltransferase domain,Alcohol dehydrogenase GroES-like domain,Zinc-binding dehydrogenase,KR domain,Phosphopantetheine attachment site	HMMPfam	none
56	406_256596_5	Aspneoi1	Aspergillus	neoindicus	Terrei	237121	-	5	288397	290429	-	Aminopeptidase P, N-terminal,Peptidase M24, structural domain	Aminopeptidase P, N-terminal domain,Metallopeptidase family M24	HMMPfam	none
57	308_187266_4	Aspaur1	Aspergillus	aureoterreus	Terrei	67893	-	4	153994	156223	+	Zn(2)-C6 fungal-type DNA-binding domain,Transcription factor domain, fungi	Fungal Zn(2)-Cys(6) binuclear cluster domain,Fungal specific transcription factor domain	HMMPfam	none
57	308_187266_4	Aspaur1	Aspergillus	aureoterreus	Terrei	67894	-	4	156662	157939	+	Monooxygenase, FAD-binding	FAD binding domain	HMMPfam	none
57	308_187266_4	Aspaur1	Aspergillus	aureoterreus	Terrei	162269	-	4	158908	159144	+	none	none	none	none
57	308_187266_4	Aspaur1	Aspergillus	aureoterreus	Terrei	187266	PKS	4	161029	167659	-	Beta-ketoacyl synthase, N-terminal,Beta-ketoacyl synthase, C-terminal,Acyl transferase,Acyl carrier protein-like,Thioesterase	Beta-ketoacyl synthase, N-terminal domain,Beta-ketoacyl synthase, C-terminal domain,Acyl transferase domain,Phosphopantetheine attachment site,Thioesterase domain	HMMPfam	none
58	303_99495_9	Aspala1	Aspergillus	alabamensis	Terrei	126861	-	9	632398	634147	+	ABC transporter-like	ABC transporter	HMMPfam	none
58	303_99495_9	Aspala1	Aspergillus	alabamensis	Terrei	126863	-	9	635188	637713	-	WW domain,FF domain	WW domain,FF domain	HMMPfam	none
58	303_99495_9	Aspala1	Aspergillus	alabamensis	Terrei	126864	-	9	637974	639913	+	TRAPP II complex, Trs65	TRAPP trafficking subunit Trs65	HMMPfam	none
58	303_99495_9	Aspala1	Aspergillus	alabamensis	Terrei	126869	-	9	640522	641710	+	Mpv17/PMP22	Mpv17 / PMP22 family	HMMPfam	none
58	303_99495_9	Aspala1	Aspergillus	alabamensis	Terrei	126875	-	9	642522	643901	+	Phosphoglycerate kinase	Phosphoglycerate kinase	HMMPfam	none
58	303_99495_9	Aspala1	Aspergillus	alabamensis	Terrei	152348	-	9	644563	645001	-	DSS1/SEM1	DSS1/SEM1 family	HMMPfam	none
58	303_99495_9	Aspala1	Aspergillus	alabamensis	Terrei	143378	-	9	645831	648195	+	Outer membrane protein Iml2/Tetratricopeptide repeat protein 39	Protein of unknown function (DUF3808)	HMMPfam	none
58	303_99495_9	Aspala1	Aspergillus	alabamensis	Terrei	126881	-	9	649118	650968	+	Major facilitator superfamily	Major Facilitator Superfamily	HMMPfam	none
58	303_99495_9	Aspala1	Aspergillus	alabamensis	Terrei	99495	NRPS	9	651329	669367	-	AMP-dependent synthetase/ligase,Acyl carrier protein-like,Condensation domain	AMP-binding enzyme,Phosphopantetheine attachment site,Condensation domain	HMMPfam	none
58	306_154894_9	Aspall1	Aspergillus	allahabadii	Terrei	103223	-	9	1234834	1236217	+	ABC transporter-like	ABC transporter	HMMPfam	none
58	306_154894_9	Aspall1	Aspergillus	allahabadii	Terrei	146248	-	9	1237266	1239806	-	WW domain,FF domain	WW domain,FF domain	HMMPfam	none
58	306_154894_9	Aspall1	Aspergillus	allahabadii	Terrei	126111	-	9	1240073	1242014	+	TRAPP II complex, Trs65	TRAPP trafficking subunit Trs65	HMMPfam	none
58	306_154894_9	Aspall1	Aspergillus	allahabadii	Terrei	103297	-	9	1242847	1243780	+	Mpv17/PMP22	Mpv17 / PMP22 family	HMMPfam	none
58	306_154894_9	Aspall1	Aspergillus	allahabadii	Terrei	103352	-	9	1244600	1245972	+	Phosphoglycerate kinase	Phosphoglycerate kinase	HMMPfam	none
58	306_154894_9	Aspall1	Aspergillus	allahabadii	Terrei	146252	-	9	1246662	1247116	-	DSS1/SEM1	DSS1/SEM1 family	HMMPfam	none
58	306_154894_9	Aspall1	Aspergillus	allahabadii	Terrei	126128	-	9	1247930	1250382	+	Outer membrane protein Iml2/Tetratricopeptide repeat protein 39	Protein of unknown function (DUF3808)	HMMPfam	none
58	306_154894_9	Aspall1	Aspergillus	allahabadii	Terrei	126137	-	9	1251357	1253201	+	Major facilitator superfamily	Major Facilitator Superfamily	HMMPfam	none
58	306_154894_9	Aspall1	Aspergillus	allahabadii	Terrei	154894	NRPS	9	1253571	1271644	-	AMP-dependent synthetase/ligase,Acyl carrier protein-like,Condensation domain	AMP-binding enzyme,Phosphopantetheine attachment site,Condensation domain	HMMPfam	none
58	307_19132_4	Aspamb1	Aspergillus	ambiguus	Terrei	201258	-	4	156122	156554	-	DSS1/SEM1	DSS1/SEM1 family	HMMPfam	none
58	307_19132_4	Aspamb1	Aspergillus	ambiguus	Terrei	176512	-	4	157327	159758	+	Outer membrane protein Iml2/Tetratricopeptide repeat protein 39	Protein of unknown function (DUF3808)	HMMPfam	none
58	307_19132_4	Aspamb1	Aspergillus	ambiguus	Terrei	19129	-	4	160780	162615	+	Major facilitator superfamily	Major Facilitator Superfamily	HMMPfam	none
58	307_19132_4	Aspamb1	Aspergillus	ambiguus	Terrei	19132	NRPS	4	163001	181044	-	AMP-dependent synthetase/ligase,Acyl carrier protein-like,Condensation domain	AMP-binding enzyme,Phosphopantetheine attachment site,Condensation domain	HMMPfam	none
58	308_116620_9	Aspaur1	Aspergillus	aureoterreus	Terrei	116620	NRPS	9	100363	118394	+	AMP-dependent synthetase/ligase,Acyl carrier protein-like,Condensation domain	AMP-binding enzyme,Phosphopantetheine attachment site,Condensation domain	HMMPfam	none
58	308_116620_9	Aspaur1	Aspergillus	aureoterreus	Terrei	167551	-	9	118780	120616	-	Major facilitator superfamily	Major Facilitator Superfamily	HMMPfam	none
58	308_116620_9	Aspaur1	Aspergillus	aureoterreus	Terrei	174499	-	9	121499	123885	-	Outer membrane protein Iml2/Tetratricopeptide repeat protein 39	Protein of unknown function (DUF3808)	HMMPfam	none
58	308_116620_9	Aspaur1	Aspergillus	aureoterreus	Terrei	167556	-	9	124846	125124	+	DSS1/SEM1	DSS1/SEM1 family	HMMPfam	none
58	308_116620_9	Aspaur1	Aspergillus	aureoterreus	Terrei	174500	-	9	125779	127155	-	Phosphoglycerate kinase	Phosphoglycerate kinase	HMMPfam	none
58	308_116620_9	Aspaur1	Aspergillus	aureoterreus	Terrei	167559	-	9	127957	129157	-	Mpv17/PMP22	Mpv17 / PMP22 family	HMMPfam	none
58	308_116620_9	Aspaur1	Aspergillus	aureoterreus	Terrei	174502	-	9	129699	131638	-	TRAPP II complex, Trs65	TRAPP trafficking subunit Trs65	HMMPfam	none
58	308_116620_9	Aspaur1	Aspergillus	aureoterreus	Terrei	167569	-	9	131902	134422	+	WW domain,FF domain	WW domain,FF domain	HMMPfam	none
58	308_116620_9	Aspaur1	Aspergillus	aureoterreus	Terrei	167570	-	9	135471	137212	-	ABC transporter-like	ABC transporter	HMMPfam	none
58	354_135429_4	Aspflo1	Aspergillus	floccosus	Terrei	135429	NRPS	4	472464	490479	+	AMP-dependent synthetase/ligase,Acyl carrier protein-like,Condensation domain	AMP-binding enzyme,Phosphopantetheine attachment site,Condensation domain	HMMPfam	none
58	354_135429_4	Aspflo1	Aspergillus	floccosus	Terrei	143791	-	4	490827	492700	-	Major facilitator superfamily	Major Facilitator Superfamily	HMMPfam	none
58	354_135429_4	Aspflo1	Aspergillus	floccosus	Terrei	162807	-	4	493658	496050	-	Outer membrane protein Iml2/Tetratricopeptide repeat protein 39	Protein of unknown function (DUF3808)	HMMPfam	none
58	354_135429_4	Aspflo1	Aspergillus	floccosus	Terrei	143795	-	4	496874	497309	+	DSS1/SEM1	DSS1/SEM1 family	HMMPfam	none
58	406_162446_9	Aspneoi1	Aspergillus	neoindicus	Terrei	162242	-	9	17693	18838	+	ABC transporter-like	ABC transporter	HMMPfam	none
58	406_162446_9	Aspneoi1	Aspergillus	neoindicus	Terrei	240056	-	9	19890	22405	-	WW domain,FF domain	WW domain,FF domain	HMMPfam	none
58	406_162446_9	Aspneoi1	Aspergillus	neoindicus	Terrei	162271	-	9	22672	24371	+	TRAPP II complex, Trs65	TRAPP trafficking subunit Trs65	HMMPfam	none
58	406_162446_9	Aspneoi1	Aspergillus	neoindicus	Terrei	162436	-	9	25183	26383	+	Mpv17/PMP22	Mpv17 / PMP22 family	HMMPfam	none
58	406_162446_9	Aspneoi1	Aspergillus	neoindicus	Terrei	162291	-	9	27204	28576	+	Phosphoglycerate kinase	Phosphoglycerate kinase	HMMPfam	none
58	406_162446_9	Aspneoi1	Aspergillus	neoindicus	Terrei	240066	-	9	29250	29497	-	DSS1/SEM1	DSS1/SEM1 family	HMMPfam	none
58	406_162446_9	Aspneoi1	Aspergillus	neoindicus	Terrei	162403	-	9	30515	32964	+	Outer membrane protein Iml2/Tetratricopeptide repeat protein 39	Protein of unknown function (DUF3808)	HMMPfam	none
58	406_162446_9	Aspneoi1	Aspergillus	neoindicus	Terrei	162297	-	9	33952	35795	+	Major facilitator superfamily	Major Facilitator Superfamily	HMMPfam	none
58	406_162446_9	Aspneoi1	Aspergillus	neoindicus	Terrei	162446	NRPS	9	36161	54230	-	AMP-dependent synthetase/ligase,Acyl carrier protein-like,Condensation domain	AMP-binding enzyme,Phosphopantetheine attachment site,Condensation domain	HMMPfam	none
60	303_100689_9	Aspala1	Aspergillus	alabamensis	Terrei	100689	HYBRID	9	931007	943019	-	Beta-ketoacyl synthase, N-terminal,Beta-ketoacyl synthase, C-terminal,Acyl transferase,Polyketide synthase, ketoreductase domain,Acyl carrier protein-like,Condensation domain,AMP-dependent synthetase/ligase,Male sterility, NAD-binding	Beta-ketoacyl synthase, N-terminal domain,Beta-ketoacyl synthase, C-terminal domain,Acyl transferase domain,KR domain,Phosphopantetheine attachment site,Condensation domain,AMP-binding enzyme,Male sterility protein	HMMPfam	none
60	303_100689_9	Aspala1	Aspergillus	alabamensis	Terrei	100871	-	9	943744	944244	+	none	none	none	none
60	303_100689_9	Aspala1	Aspergillus	alabamensis	Terrei	152447	-	9	944420	945694	-	Zn(2)-C6 fungal-type DNA-binding domain	Fungal Zn(2)-Cys(6) binuclear cluster domain	HMMPfam	none
60	303_100689_9	Aspala1	Aspergillus	alabamensis	Terrei	127099	-	9	946550	947197	+	none	none	none	none
60	303_100689_9	Aspala1	Aspergillus	alabamensis	Terrei	152448	-	9	947847	949166	-	Alpha/beta hydrolase fold-5	Alpha/beta hydrolase family	HMMPfam	none
60	303_100689_9	Aspala1	Aspergillus	alabamensis	Terrei	127103	-	9	949578	951151	-	Zn(2)-C6 fungal-type DNA-binding domain	Fungal Zn(2)-Cys(6) binuclear cluster domain	HMMPfam	none
60	303_100689_9	Aspala1	Aspergillus	alabamensis	Terrei	152450	-	9	951759	952299	-	EthD domain	EthD domain	HMMPfam	none
60	303_100689_9	Aspala1	Aspergillus	alabamensis	Terrei	152451	-	9	952814	953362	-	EthD domain	EthD domain	HMMPfam	none
60	303_100689_9	Aspala1	Aspergillus	alabamensis	Terrei	152452	-	9	953809	955816	+	Major facilitator superfamily	Major Facilitator Superfamily	HMMPfam	none
60	354_172048_13	Aspflo1	Aspergillus	floccosus	Terrei	172040	-	13	176063	178088	-	Major facilitator superfamily	Major Facilitator Superfamily	HMMPfam	none
60	354_172048_13	Aspflo1	Aspergillus	floccosus	Terrei	172041	-	13	178503	179047	+	EthD domain	EthD domain	HMMPfam	none
60	354_172048_13	Aspflo1	Aspergillus	floccosus	Terrei	172042	-	13	179593	180142	+	EthD domain	EthD domain	HMMPfam	none
60	354_172048_13	Aspflo1	Aspergillus	floccosus	Terrei	172043	-	13	181024	182403	+	Zn(2)-C6 fungal-type DNA-binding domain	Fungal Zn(2)-Cys(6) binuclear cluster domain	HMMPfam	none
60	354_172048_13	Aspflo1	Aspergillus	floccosus	Terrei	162743	-	13	182833	184152	+	Alpha/beta hydrolase fold-5	Alpha/beta hydrolase family	HMMPfam	none
60	354_172048_13	Aspflo1	Aspergillus	floccosus	Terrei	172045	-	13	184885	186504	-	none	none	none	none
60	354_172048_13	Aspflo1	Aspergillus	floccosus	Terrei	133868	-	13	188835	190109	+	Zn(2)-C6 fungal-type DNA-binding domain	Fungal Zn(2)-Cys(6) binuclear cluster domain	HMMPfam	none
60	354_172048_13	Aspflo1	Aspergillus	floccosus	Terrei	133869	-	13	190291	190791	-	none	none	none	none
60	354_172048_13	Aspflo1	Aspergillus	floccosus	Terrei	172048	HYBRID	13	191535	203538	+	Beta-ketoacyl synthase, N-terminal,Beta-ketoacyl synthase, C-terminal,Acyl transferase,Polyketide synthase, ketoreductase domain,Acyl carrier protein-like,Condensation domain,AMP-dependent synthetase/ligase,Male sterility, NAD-binding	Beta-ketoacyl synthase, N-terminal domain,Beta-ketoacyl synthase, C-terminal domain,Acyl transferase domain,KR domain,Phosphopantetheine attachment site,Condensation domain,AMP-binding enzyme,Male sterility protein	HMMPfam	none
60	354_172048_13	Aspflo1	Aspergillus	floccosus	Terrei	162745	-	13	204175	205365	+	Ubiquitin-conjugating enzyme E2	Ubiquitin-conjugating enzyme	HMMPfam	none
60	354_172048_13	Aspflo1	Aspergillus	floccosus	Terrei	133994	-	13	205708	206233	-	none	none	none	none
60	354_172048_13	Aspflo1	Aspergillus	floccosus	Terrei	172051	-	13	207528	208027	-	Magnesium transporter	Membrane magnesium transporter	HMMPfam	none
60	354_172048_13	Aspflo1	Aspergillus	floccosus	Terrei	143609	-	13	208417	209460	-	Glutathione S-transferase, C-terminal,Elongation factor 1 beta central acidic region, eukaryote,Translation elongation factor EF1B, beta/delta subunit, guanine nucleotide exchange	Glutathione S-transferase, C-terminal domain,Eukaryotic elongation factor 1 beta central acidic region,EF-1 guanine nucleotide exchange domain	HMMPfam	none
61	307_211796_3	Aspamb1	Aspergillus	ambiguus	Terrei	211796	NRPS-Like	3	20030	23319	-	AMP-dependent synthetase/ligase,Acyl carrier protein-like,Male sterility, NAD-binding	AMP-binding enzyme,Phosphopantetheine attachment site,Male sterility protein	HMMPfam	none
61	307_211796_3	Aspamb1	Aspergillus	ambiguus	Terrei	196943	-	3	23996	24895	-	Serine hydrolase FSH	Serine hydrolase (FSH1)	HMMPfam	none
61	307_211796_3	Aspamb1	Aspergillus	ambiguus	Terrei	211798	PKS	3	26692	34175	+	Beta-ketoacyl synthase, N-terminal,Beta-ketoacyl synthase, C-terminal,Acyl transferase,Polyketide synthase, ketoreductase domain,Acyl carrier protein-like	Beta-ketoacyl synthase, N-terminal domain,Beta-ketoacyl synthase, C-terminal domain,Acyl transferase domain,KR domain,Phosphopantetheine attachment site	HMMPfam	none
62	303_140837_16	Aspala1	Aspergillus	alabamensis	Terrei	103893	-	16	28021	29925	+	Cytochrome P450	Cytochrome P450	HMMPfam	none
62	303_140837_16	Aspala1	Aspergillus	alabamensis	Terrei	159736	-	16	30067	31380	-	none	none	none	none
62	303_140837_16	Aspala1	Aspergillus	alabamensis	Terrei	140824	-	16	32007	32817	-	Pyridoxamine 5'-phosphate oxidase, Alr4036 family, FMN-binding domain	Pyridoxamine 5'-phosphate oxidase	HMMPfam	none
62	303_140837_16	Aspala1	Aspergillus	alabamensis	Terrei	148883	-	16	33250	35577	+	Zn(2)-C6 fungal-type DNA-binding domain,Transcription factor domain, fungi	Fungal Zn(2)-Cys(6) binuclear cluster domain,Fungal specific transcription factor domain	HMMPfam	none
62	303_140837_16	Aspala1	Aspergillus	alabamensis	Terrei	165059	-	16	35746	36724	-	ThiJ/PfpI	DJ-1/PfpI family	HMMPfam	none
62	303_140837_16	Aspala1	Aspergillus	alabamensis	Terrei	140829	-	16	37237	38167	-	none	none	none	none
62	303_140837_16	Aspala1	Aspergillus	alabamensis	Terrei	140833	-	16	38614	40937	-	Nucleoside phosphatase GDA1/CD39	GDA1/CD39 (nucleoside phosphatase) family	HMMPfam	none
62	303_140837_16	Aspala1	Aspergillus	alabamensis	Terrei	140837	PKS	16	42891	50973	+	Beta-ketoacyl synthase, N-terminal,Beta-ketoacyl synthase, C-terminal,Acyl transferase,Methyltransferase type 12,Alcohol dehydrogenase, C-terminal,Polyketide synthase, ketoreductase domain,Acyl carrier protein-like	Beta-ketoacyl synthase, N-terminal domain,Beta-ketoacyl synthase, C-terminal domain,Acyl transferase domain,Methyltransferase domain,Zinc-binding dehydrogenase,KR domain,Phosphopantetheine attachment site	HMMPfam	none
62	303_140837_16	Aspala1	Aspergillus	alabamensis	Terrei	140838	-	16	51989	53559	-	FAD linked oxidase, N-terminal,Berberine/berberine-like	FAD binding domain,Berberine and berberine like	HMMPfam	none
62	303_140837_16	Aspala1	Aspergillus	alabamensis	Terrei	140839	PKS	16	54455	62677	-	Beta-ketoacyl synthase, N-terminal,Beta-ketoacyl synthase, C-terminal,Acyl transferase,Acyl carrier protein-like,Methyltransferase type 12,Male sterility, NAD-binding	Beta-ketoacyl synthase, N-terminal domain,Beta-ketoacyl synthase, C-terminal domain,Acyl transferase domain,Phosphopantetheine attachment site,Methyltransferase domain,Male sterility protein	HMMPfam	none
62	303_140837_16	Aspala1	Aspergillus	alabamensis	Terrei	103998	-	16	62941	63249	-	none	none	none	none
62	303_140837_16	Aspala1	Aspergillus	alabamensis	Terrei	104046	-	16	63274	64706	-	Monooxygenase, FAD-binding	FAD binding domain	HMMPfam	none
62	303_140837_16	Aspala1	Aspergillus	alabamensis	Terrei	104030	-	16	65227	65994	+	Serine hydrolase FSH	Serine hydrolase (FSH1)	HMMPfam	none
62	303_140837_16	Aspala1	Aspergillus	alabamensis	Terrei	140842	-	16	66540	68538	+	Major facilitator superfamily	Major Facilitator Superfamily	HMMPfam	none
62	303_140837_16	Aspala1	Aspergillus	alabamensis	Terrei	140846	-	16	69058	70203	-	Alcohol dehydrogenase GroES-like	Alcohol dehydrogenase GroES-like domain	HMMPfam	none
62	303_140837_16	Aspala1	Aspergillus	alabamensis	Terrei	140851	-	16	71209	73399	+	Zn(2)-C6 fungal-type DNA-binding domain,Transcription factor domain, fungi	Fungal Zn(2)-Cys(6) binuclear cluster domain,Fungal specific transcription factor domain	HMMPfam	none
62	307_201721_20	Aspamb1	Aspergillus	ambiguus	Terrei	207637	-	20	242988	244795	-	General substrate transporter	Sugar (and other) transporter	HMMPfam	none
62	307_201721_20	Aspamb1	Aspergillus	ambiguus	Terrei	177558	-	20	246610	247533	-	F-box domain	F-box-like domain,F-box-like,F-box domain	HMMPfam	none
62	307_201721_20	Aspamb1	Aspergillus	ambiguus	Terrei	177559	-	20	248617	251136	-	Mg2+ transporter protein, CorA-like/Zinc transport protein ZntB	CorA-like Mg2+ transporter protein	HMMPfam	none
62	307_201721_20	Aspamb1	Aspergillus	ambiguus	Terrei	177566	-	20	254032	255438	-	none	none	none	none
62	307_201721_20	Aspamb1	Aspergillus	ambiguus	Terrei	201719	-	20	256460	257137	-	Nitroreductase	Nitroreductase family	HMMPfam	none
62	307_201721_20	Aspamb1	Aspergillus	ambiguus	Terrei	201720	-	20	257999	258853	-	Serine hydrolase FSH	Serine hydrolase (FSH1)	HMMPfam	none
62	307_201721_20	Aspamb1	Aspergillus	ambiguus	Terrei	201721	PKS	20	259491	266507	-	Beta-ketoacyl synthase, N-terminal,Beta-ketoacyl synthase, C-terminal,Acyl transferase,Acyl carrier protein-like,Male sterility, NAD-binding	Beta-ketoacyl synthase, N-terminal domain,Beta-ketoacyl synthase, C-terminal domain,Acyl transferase domain,Phosphopantetheine attachment site,Male sterility protein	HMMPfam	none
62	307_201721_20	Aspamb1	Aspergillus	ambiguus	Terrei	201722	-	20	267545	268941	+	Monooxygenase, FAD-binding	FAD binding domain	HMMPfam	none
62	307_201721_20	Aspamb1	Aspergillus	ambiguus	Terrei	201723	-	20	269365	269856	-	none	none	none	none
62	307_201721_20	Aspamb1	Aspergillus	ambiguus	Terrei	207644	PKS	20	270628	278673	+	Beta-ketoacyl synthase, N-terminal,Beta-ketoacyl synthase, C-terminal,Acyl transferase,Methyltransferase type 12,Alcohol dehydrogenase GroES-like,Polyketide synthase, ketoreductase domain	Beta-ketoacyl synthase, N-terminal domain,Beta-ketoacyl synthase, C-terminal domain,Acyl transferase domain,Methyltransferase domain,Alcohol dehydrogenase GroES-like domain,KR domain	HMMPfam	none
62	307_201721_20	Aspamb1	Aspergillus	ambiguus	Terrei	207646	-	20	280598	282136	+	Transferase	Transferase family	HMMPfam	none
62	307_201721_20	Aspamb1	Aspergillus	ambiguus	Terrei	207648	PKS	20	283352	291750	+	Beta-ketoacyl synthase, N-terminal,Beta-ketoacyl synthase, C-terminal,Acyl transferase,Methyltransferase type 12,Alcohol dehydrogenase, C-terminal,Polyketide synthase, ketoreductase domain,Acyl carrier protein-like	Beta-ketoacyl synthase, N-terminal domain,Beta-ketoacyl synthase, C-terminal domain,Acyl transferase domain,Methyltransferase domain,Zinc-binding dehydrogenase,KR domain,Phosphopantetheine attachment site	HMMPfam	none
62	307_201721_20	Aspamb1	Aspergillus	ambiguus	Terrei	207649	-	20	292595	294446	-	Zn(2)-C6 fungal-type DNA-binding domain,Transcription factor domain, fungi	Fungal Zn(2)-Cys(6) binuclear cluster domain,Fungal specific transcription factor domain	HMMPfam	none
62	307_201721_20	Aspamb1	Aspergillus	ambiguus	Terrei	177576	-	20	296206	297918	+	Zn(2)-C6 fungal-type DNA-binding domain,Transcription factor domain, fungi	Fungal Zn(2)-Cys(6) binuclear cluster domain,Fungal specific transcription factor domain	HMMPfam	none
62	307_201721_20	Aspamb1	Aspergillus	ambiguus	Terrei	201729	-	20	298085	299761	-	Major facilitator superfamily	Major Facilitator Superfamily	HMMPfam	none
62	307_201721_20	Aspamb1	Aspergillus	ambiguus	Terrei	177579	-	20	300575	301642	+	NmrA-like domain	NmrA-like family	HMMPfam	none
62	307_201721_20	Aspamb1	Aspergillus	ambiguus	Terrei	201731	-	20	302010	303090	-	none	none	none	none
62	307_201721_20	Aspamb1	Aspergillus	ambiguus	Terrei	207652	-	20	304295	306094	+	General substrate transporter	Sugar (and other) transporter	HMMPfam	none
62	307_201721_20	Aspamb1	Aspergillus	ambiguus	Terrei	207655	-	20	308467	309500	+	Short-chain dehydrogenase/reductase SDR	short chain dehydrogenase	HMMPfam	none
62	307_201721_20	Aspamb1	Aspergillus	ambiguus	Terrei	193043	-	20	310222	313481	-	Major facilitator superfamily	Major Facilitator Superfamily	HMMPfam	none
62	354_170252_7	Aspflo1	Aspergillus	floccosus	Terrei	140491	-	7	190784	191954	+	NAD-dependent epimerase/dehydratase, N-terminal domain	NAD dependent epimerase/dehydratase family	HMMPfam	none
62	354_170252_7	Aspflo1	Aspergillus	floccosus	Terrei	170250	-	7	192418	194328	+	Major facilitator superfamily	Major Facilitator Superfamily	HMMPfam	none
62	354_170252_7	Aspflo1	Aspergillus	floccosus	Terrei	161480	-	7	194930	198566	+	Nucleoside phosphorylase domain,Ankyrin repeat-containing domain,Ankyrin repeat	Phosphorylase superfamily,Ankyrin repeats (3 copies),Ankyrin repeat	HMMPfam	none
62	354_170252_7	Aspflo1	Aspergillus	floccosus	Terrei	170252	PKS	7	199629	208083	-	Beta-ketoacyl synthase, N-terminal,Beta-ketoacyl synthase, C-terminal,Acyl transferase,Acyl carrier protein-like,Male sterility, NAD-binding	Beta-ketoacyl synthase, N-terminal domain,Beta-ketoacyl synthase, C-terminal domain,Acyl transferase domain,Phosphopantetheine attachment site,Male sterility protein	HMMPfam	none
62	354_170252_7	Aspflo1	Aspergillus	floccosus	Terrei	181074	PKS	7	208913	216989	+	Beta-ketoacyl synthase, N-terminal,Beta-ketoacyl synthase, C-terminal,Acyl transferase,Alcohol dehydrogenase, C-terminal,Polyketide synthase, ketoreductase domain,Acyl carrier protein-like	Beta-ketoacyl synthase, N-terminal domain,Beta-ketoacyl synthase, C-terminal domain,Acyl transferase domain,Zinc-binding dehydrogenase,KR domain,Phosphopantetheine attachment site	HMMPfam	none
62	354_170252_7	Aspflo1	Aspergillus	floccosus	Terrei	181076	-	7	217624	220016	-	Monooxygenase, FAD-binding	FAD binding domain	HMMPfam	none
62	354_170252_7	Aspflo1	Aspergillus	floccosus	Terrei	140509	-	7	220710	221984	-	Zn(2)-C6 fungal-type DNA-binding domain	Fungal Zn(2)-Cys(6) binuclear cluster domain	HMMPfam	none
62	354_171164_7	Aspflo1	Aspergillus	floccosus	Terrei	142118	-	7	36990	38501	-	Transcription factor domain, fungi	Fungal specific transcription factor domain	HMMPfam	none
62	354_171164_7	Aspflo1	Aspergillus	floccosus	Terrei	91168	-	7	40189	41334	+	Alcohol dehydrogenase GroES-like,Alcohol dehydrogenase, C-terminal	Alcohol dehydrogenase GroES-like domain,Zinc-binding dehydrogenase	HMMPfam	none
62	354_171164_7	Aspflo1	Aspergillus	floccosus	Terrei	91174	-	7	41865	43880	-	Major facilitator superfamily	Major Facilitator Superfamily	HMMPfam	none
62	354_171164_7	Aspflo1	Aspergillus	floccosus	Terrei	171162	-	7	44427	45194	-	Serine hydrolase FSH	Serine hydrolase (FSH1)	HMMPfam	none
62	354_171164_7	Aspflo1	Aspergillus	floccosus	Terrei	185473	-	7	45721	47154	+	Monooxygenase, FAD-binding	FAD binding domain	HMMPfam	none
62	354_171164_7	Aspflo1	Aspergillus	floccosus	Terrei	171164	PKS	7	47775	55985	+	Beta-ketoacyl synthase, N-terminal,Beta-ketoacyl synthase, C-terminal,Acyl transferase,Acyl carrier protein-like,Methyltransferase type 12,Male sterility, NAD-binding	Beta-ketoacyl synthase, N-terminal domain,Beta-ketoacyl synthase, C-terminal domain,Acyl transferase domain,Phosphopantetheine attachment site,Methyltransferase domain,Male sterility protein	HMMPfam	none
62	354_171164_7	Aspflo1	Aspergillus	floccosus	Terrei	142127	-	7	56887	58462	+	FAD linked oxidase, N-terminal,Berberine/berberine-like	FAD binding domain,Berberine and berberine like	HMMPfam	none
62	354_171169_8	Aspflo1	Aspergillus	floccosus	Terrei	171169	PKS	8	69691	77783	-	Beta-ketoacyl synthase, N-terminal,Beta-ketoacyl synthase, C-terminal,Acyl transferase,Methyltransferase type 12,Alcohol dehydrogenase, C-terminal,Polyketide synthase, ketoreductase domain,Acyl carrier protein-like	Beta-ketoacyl synthase, N-terminal domain,Beta-ketoacyl synthase, C-terminal domain,Acyl transferase domain,Methyltransferase domain,Zinc-binding dehydrogenase,KR domain,Phosphopantetheine attachment site	HMMPfam	none
62	354_171169_8	Aspflo1	Aspergillus	floccosus	Terrei	162105	-	8	79921	82156	+	Nucleoside phosphatase GDA1/CD39	GDA1/CD39 (nucleoside phosphatase) family	HMMPfam	none
62	354_171169_8	Aspflo1	Aspergillus	floccosus	Terrei	142132	-	8	82671	83608	+	none	none	none	none
62	354_171169_8	Aspflo1	Aspergillus	floccosus	Terrei	185483	-	8	84290	85262	+	ThiJ/PfpI	DJ-1/PfpI family	HMMPfam	none
62	354_171169_8	Aspflo1	Aspergillus	floccosus	Terrei	185485	-	8	85595	87910	-	Zn(2)-C6 fungal-type DNA-binding domain,Transcription factor domain, fungi	Fungal Zn(2)-Cys(6) binuclear cluster domain,Fungal specific transcription factor domain	HMMPfam	none
62	354_171169_8	Aspflo1	Aspergillus	floccosus	Terrei	142146	-	8	88351	89164	+	Pyridoxamine 5'-phosphate oxidase, Alr4036 family, FMN-binding domain	Pyridoxamine 5'-phosphate oxidase	HMMPfam	none
62	354_171169_8	Aspflo1	Aspergillus	floccosus	Terrei	171176	-	8	89838	91241	+	none	none	none	none
62	354_171169_8	Aspflo1	Aspergillus	floccosus	Terrei	142147	-	8	91391	93305	-	Cytochrome P450	Cytochrome P450	HMMPfam	none
62	354_180113_9	Aspflo1	Aspergillus	floccosus	Terrei	159641	-	9	47211	49349	+	Zn(2)-C6 fungal-type DNA-binding domain,Transcription factor domain, fungi	Fungal Zn(2)-Cys(6) binuclear cluster domain,Fungal specific transcription factor domain	HMMPfam	none
62	354_180113_9	Aspflo1	Aspergillus	floccosus	Terrei	180113	PKS	9	50193	58234	-	Beta-ketoacyl synthase, N-terminal,Beta-ketoacyl synthase, C-terminal,Acyl transferase,Alcohol dehydrogenase, C-terminal,Polyketide synthase, ketoreductase domain	Beta-ketoacyl synthase, N-terminal domain,Beta-ketoacyl synthase, C-terminal domain,Acyl transferase domain,Zinc-binding dehydrogenase,KR domain	HMMPfam	none
62	354_180113_9	Aspflo1	Aspergillus	floccosus	Terrei	159655	-	9	59319	61431	+	none	none	none	none
62	354_180113_9	Aspflo1	Aspergillus	floccosus	Terrei	180115	-	9	61934	63938	+	Major facilitator superfamily	Major Facilitator Superfamily	HMMPfam	none
62	354_180113_9	Aspflo1	Aspergillus	floccosus	Terrei	159657	-	9	64572	65681	-	Alcohol dehydrogenase GroES-like,Alcohol dehydrogenase, C-terminal	Alcohol dehydrogenase GroES-like domain,Zinc-binding dehydrogenase	HMMPfam	none
62	354_180113_9	Aspflo1	Aspergillus	floccosus	Terrei	159658	-	9	66168	66647	+	none	none	none	none
62	354_180113_9	Aspflo1	Aspergillus	floccosus	Terrei	18996	-	9	67008	68362	-	Monooxygenase, FAD-binding	FAD binding domain	HMMPfam	none
62	354_180113_9	Aspflo1	Aspergillus	floccosus	Terrei	180119	PKS	9	69188	76513	+	Beta-ketoacyl synthase, N-terminal,Beta-ketoacyl synthase, C-terminal,Acyl transferase,Acyl carrier protein-like,Male sterility, NAD-binding	Beta-ketoacyl synthase, N-terminal domain,Beta-ketoacyl synthase, C-terminal domain,Acyl transferase domain,Phosphopantetheine attachment site,Male sterility protein	HMMPfam	none
62	354_180113_9	Aspflo1	Aspergillus	floccosus	Terrei	180120	-	9	76788	78186	-	Monooxygenase, FAD-binding	FAD binding domain	HMMPfam	none
63	303_157002_17	Aspala1	Aspergillus	alabamensis	Terrei	136103	-	17	101237	102942	+	Major facilitator superfamily	Major Facilitator Superfamily	HMMPfam	none
63	303_157002_17	Aspala1	Aspergillus	alabamensis	Terrei	52033	-	17	103216	104133	+	Alkyl hydroperoxide reductase subunit C/ Thiol specific antioxidant,Peroxiredoxin, C-terminal	AhpC/TSA family,C-terminal domain of 1-Cys peroxiredoxin	HMMPfam	none
63	303_157002_17	Aspala1	Aspergillus	alabamensis	Terrei	52035	-	17	104539	104853	+	none	none	none	none
63	303_157002_17	Aspala1	Aspergillus	alabamensis	Terrei	162417	-	17	105130	106841	-	Cytochrome P450	Cytochrome P450	HMMPfam	none
63	303_157002_17	Aspala1	Aspergillus	alabamensis	Terrei	146570	-	17	107566	110658	+	Peptidase M28,General substrate transporter	Peptidase family M28,Sugar (and other) transporter	HMMPfam	none
63	303_157002_17	Aspala1	Aspergillus	alabamensis	Terrei	136108	-	17	112264	113253	-	Short-chain dehydrogenase/reductase SDR	short chain dehydrogenase	HMMPfam	none
63	303_157002_17	Aspala1	Aspergillus	alabamensis	Terrei	52054	-	17	113694	114863	-	none	none	none	none
63	303_157002_17	Aspala1	Aspergillus	alabamensis	Terrei	136113	-	17	115413	117983	+	none	none	none	none
63	303_157002_17	Aspala1	Aspergillus	alabamensis	Terrei	136118	-	17	118862	120532	-	Major facilitator superfamily	Major Facilitator Superfamily	HMMPfam	none
63	303_157002_17	Aspala1	Aspergillus	alabamensis	Terrei	162418	-	17	122374	123909	+	FAD linked oxidase, N-terminal,Berberine/berberine-like	FAD binding domain,Berberine and berberine like	HMMPfam	none
63	303_157002_17	Aspala1	Aspergillus	alabamensis	Terrei	157002	NRPS-Like	17	124436	127475	-	AMP-dependent synthetase/ligase,AMP-binding enzyme C-terminal domain,Acyl carrier protein-like,Male sterility, NAD-binding	AMP-binding enzyme,AMP-binding enzyme C-terminal domain,Phosphopantetheine attachment site,Male sterility protein	HMMPfam	none
63	303_157002_17	Aspala1	Aspergillus	alabamensis	Terrei	157003	-	17	128729	133363	+	Alcohol dehydrogenase GroES-like,Alcohol dehydrogenase, C-terminal,Thiamine pyrophosphate enzyme, N-terminal TPP-binding domain,Thiamine pyrophosphate enzyme, central domain,Thiamine pyrophosphate enzyme, C-terminal TPP-binding,Aminotransferase, class IV	Alcohol dehydrogenase GroES-like domain,Zinc-binding dehydrogenase,Thiamine pyrophosphate enzyme, N-terminal TPP binding domain,Thiamine pyrophosphate enzyme, central domain,Thiamine pyrophosphate enzyme, C-terminal TPP binding domain,Aminotransferase class IV	HMMPfam	none
63	303_157002_17	Aspala1	Aspergillus	alabamensis	Terrei	157004	-	17	133898	134578	-	none	none	none	none
63	303_157002_17	Aspala1	Aspergillus	alabamensis	Terrei	136123	-	17	136832	137777	+	Short-chain dehydrogenase/reductase SDR	short chain dehydrogenase	HMMPfam	none
63	303_157002_17	Aspala1	Aspergillus	alabamensis	Terrei	146577	-	17	138083	139298	+	Taurine catabolism dioxygenase TauD/TfdA	Taurine catabolism dioxygenase TauD, TfdA family	HMMPfam	none
63	303_157002_17	Aspala1	Aspergillus	alabamensis	Terrei	136126	-	17	139453	141461	-	Major facilitator superfamily	Major Facilitator Superfamily	HMMPfam	none
63	303_157002_17	Aspala1	Aspergillus	alabamensis	Terrei	136129	-	17	142428	144813	+	Transcription factor domain, fungi	Fungal specific transcription factor domain	HMMPfam	none
63	308_147949_18	Aspaur1	Aspergillus	aureoterreus	Terrei	147946	-	18	1827608	1829278	+	Major facilitator superfamily	Major Facilitator Superfamily	HMMPfam	none
63	308_147949_18	Aspaur1	Aspergillus	aureoterreus	Terrei	185290	-	18	1830089	1832557	-	none	none	none	none
63	308_147949_18	Aspaur1	Aspergillus	aureoterreus	Terrei	147949	PKS	18	1834627	1842644	-	Beta-ketoacyl synthase, N-terminal,Beta-ketoacyl synthase, C-terminal,Acyl transferase,Methyltransferase type 12,Alcohol dehydrogenase, C-terminal,Polyketide synthase, ketoreductase domain,Acyl carrier protein-like	Beta-ketoacyl synthase, N-terminal domain,Beta-ketoacyl synthase, C-terminal domain,Acyl transferase domain,Methyltransferase domain,Zinc-binding dehydrogenase,KR domain,Phosphopantetheine attachment site	HMMPfam	none
63	308_147949_18	Aspaur1	Aspergillus	aureoterreus	Terrei	147953	-	18	1843050	1844877	+	Cytochrome P450	Cytochrome P450	HMMPfam	none
63	308_147949_18	Aspaur1	Aspergillus	aureoterreus	Terrei	175518	-	18	1845049	1846079	+	Short-chain dehydrogenase/reductase SDR	short chain dehydrogenase	HMMPfam	none
63	308_147949_18	Aspaur1	Aspergillus	aureoterreus	Terrei	8773	-	18	1846185	1848082	-	Cytochrome P450	Cytochrome P450	HMMPfam	none
63	308_147949_18	Aspaur1	Aspergillus	aureoterreus	Terrei	147956	-	18	1848353	1849837	-	Transferase	Transferase family	HMMPfam	none
63	308_147949_18	Aspaur1	Aspergillus	aureoterreus	Terrei	147957	-	18	1850148	1852123	+	Cytochrome P450	Cytochrome P450	HMMPfam	none
63	308_147949_18	Aspaur1	Aspergillus	aureoterreus	Terrei	147959	-	18	1852462	1854157	+	FAD linked oxidase, N-terminal	FAD binding domain	HMMPfam	none
63	308_147949_18	Aspaur1	Aspergillus	aureoterreus	Terrei	147962	-	18	1854594	1855584	+	Short-chain dehydrogenase/reductase SDR	short chain dehydrogenase	HMMPfam	none
63	308_147949_18	Aspaur1	Aspergillus	aureoterreus	Terrei	175523	-	18	1855681	1857497	-	Cytochrome P450	Cytochrome P450	HMMPfam	none
63	308_147949_18	Aspaur1	Aspergillus	aureoterreus	Terrei	147964	-	18	1858217	1858951	+	Terpene synthase, metal-binding domain	Terpene synthase family, metal binding domain	HMMPfam	none
63	308_147949_18	Aspaur1	Aspergillus	aureoterreus	Terrei	147966	-	18	1859999	1861431	+	Zn(2)-C6 fungal-type DNA-binding domain	Fungal Zn(2)-Cys(6) binuclear cluster domain	HMMPfam	none
63	308_147949_18	Aspaur1	Aspergillus	aureoterreus	Terrei	147968	-	18	1863104	1863292	+	none	none	none	none
63	308_147949_18	Aspaur1	Aspergillus	aureoterreus	Terrei	175526	-	18	1863780	1864883	-	Peptidase M28	Peptidase family M28	HMMPfam	none
63	308_147949_18	Aspaur1	Aspergillus	aureoterreus	Terrei	185291	-	18	1865633	1867336	+	Cytochrome P450	Cytochrome P450	HMMPfam	none
63	308_147949_18	Aspaur1	Aspergillus	aureoterreus	Terrei	8892	-	18	1868345	1869259	-	Alkyl hydroperoxide reductase subunit C/ Thiol specific antioxidant,Peroxiredoxin, C-terminal	AhpC/TSA family,C-terminal domain of 1-Cys peroxiredoxin	HMMPfam	none
63	308_147949_18	Aspaur1	Aspergillus	aureoterreus	Terrei	185294	-	18	1869496	1871218	-	Major facilitator superfamily	Major Facilitator Superfamily	HMMPfam	none
63	354_167387_19	Aspflo1	Aspergillus	floccosus	Terrei	186899	-	19	75099	76489	+	Major facilitator superfamily	Major Facilitator Superfamily	HMMPfam	none
63	354_167387_19	Aspflo1	Aspergillus	floccosus	Terrei	155548	-	19	76754	77671	+	Alkyl hydroperoxide reductase subunit C/ Thiol specific antioxidant,Peroxiredoxin, C-terminal	AhpC/TSA family,C-terminal domain of 1-Cys peroxiredoxin	HMMPfam	none
63	354_167387_19	Aspflo1	Aspergillus	floccosus	Terrei	155549	-	19	78211	78684	+	none	none	none	none
63	354_167387_19	Aspflo1	Aspergillus	floccosus	Terrei	167381	-	19	78720	80377	-	Cytochrome P450	Cytochrome P450	HMMPfam	none
63	354_167387_19	Aspflo1	Aspergillus	floccosus	Terrei	167382	-	19	81202	84327	+	Peptidase M28,General substrate transporter	Peptidase family M28,Sugar (and other) transporter	HMMPfam	none
63	354_167387_19	Aspflo1	Aspergillus	floccosus	Terrei	186902	-	19	84657	85220	-	none	none	none	none
63	354_167387_19	Aspflo1	Aspergillus	floccosus	Terrei	155553	-	19	87854	89524	-	Major facilitator superfamily	Major Facilitator Superfamily	HMMPfam	none
63	354_167387_19	Aspflo1	Aspergillus	floccosus	Terrei	186904	-	19	91368	92903	+	FAD linked oxidase, N-terminal,Berberine/berberine-like	FAD binding domain,Berberine and berberine like	HMMPfam	none
63	354_167387_19	Aspflo1	Aspergillus	floccosus	Terrei	167387	NRPS-Like	19	93455	96486	-	AMP-dependent synthetase/ligase,AMP-binding enzyme C-terminal domain,Acyl carrier protein-like,Male sterility, NAD-binding	AMP-binding enzyme,AMP-binding enzyme C-terminal domain,Phosphopantetheine attachment site,Male sterility protein	HMMPfam	none
63	354_167387_19	Aspflo1	Aspergillus	floccosus	Terrei	167388	-	19	97720	99260	+	Alcohol dehydrogenase GroES-like,Alcohol dehydrogenase, C-terminal	Alcohol dehydrogenase GroES-like domain,Zinc-binding dehydrogenase	HMMPfam	none
63	354_167387_19	Aspflo1	Aspergillus	floccosus	Terrei	186907	-	19	99281	100501	+	Aminotransferase, class IV	Aminotransferase class IV	HMMPfam	none
63	354_167387_19	Aspflo1	Aspergillus	floccosus	Terrei	167390	-	19	101084	101764	-	none	none	none	none
63	354_167387_19	Aspflo1	Aspergillus	floccosus	Terrei	155558	-	19	104461	105406	+	Short-chain dehydrogenase/reductase SDR	short chain dehydrogenase	HMMPfam	none
63	354_167387_19	Aspflo1	Aspergillus	floccosus	Terrei	177973	-	19	105699	106912	+	Taurine catabolism dioxygenase TauD/TfdA	Taurine catabolism dioxygenase TauD, TfdA family	HMMPfam	none
63	354_167387_19	Aspflo1	Aspergillus	floccosus	Terrei	117891	-	19	107064	109080	-	Major facilitator superfamily	Major Facilitator Superfamily	HMMPfam	none
63	354_167387_19	Aspflo1	Aspergillus	floccosus	Terrei	155562	-	19	110102	112470	+	Transcription factor domain, fungi	Fungal specific transcription factor domain	HMMPfam	none
63	354_167387_19	Aspflo1	Aspergillus	floccosus	Terrei	155564	-	19	113540	114118	+	none	none	none	none
63	354_167387_19	Aspflo1	Aspergillus	floccosus	Terrei	155565	-	19	114435	115181	-	none	none	none	none
63	354_167387_19	Aspflo1	Aspergillus	floccosus	Terrei	167397	-	19	116615	118708	-	Major facilitator superfamily	Major Facilitator Superfamily	HMMPfam	none
65	303_164120_16	Aspala1	Aspergillus	alabamensis	Terrei	158913	-	16	16648	17908	+	Alcohol dehydrogenase GroES-like,Alcohol dehydrogenase, C-terminal	Alcohol dehydrogenase GroES-like domain,Zinc-binding dehydrogenase	HMMPfam	none
65	303_164120_16	Aspala1	Aspergillus	alabamensis	Terrei	85948	-	16	19325	19969	+	Glutathione S-transferase, N-terminal,Glutathione S-transferase, C-terminal	Glutathione S-transferase, N-terminal domain,Glutathione S-transferase, C-terminal domain	HMMPfam	none
65	303_164120_16	Aspala1	Aspergillus	alabamensis	Terrei	85918	-	16	20127	20608	-	none	none	none	none
65	303_164120_16	Aspala1	Aspergillus	alabamensis	Terrei	164118	-	16	21278	23133	+	none	none	none	none
65	303_164120_16	Aspala1	Aspergillus	alabamensis	Terrei	158916	-	16	23415	24701	+	Monooxygenase, FAD-binding	FAD binding domain	HMMPfam	none
65	303_164120_16	Aspala1	Aspergillus	alabamensis	Terrei	139460	-	16	24960	26230	+	Transketolase-like, pyrimidine-binding domain,Transketolase, C-terminal	Transketolase, pyrimidine binding domain,Transketolase, C-terminal domain	HMMPfam	none
65	303_164120_16	Aspala1	Aspergillus	alabamensis	Terrei	164120	PKS	16	26771	34076	-	Beta-ketoacyl synthase, N-terminal,Beta-ketoacyl synthase, C-terminal,Acyl transferase,Polyketide synthase, ketoreductase domain	Beta-ketoacyl synthase, N-terminal domain,Beta-ketoacyl synthase, C-terminal domain,Acyl transferase domain,KR domain	HMMPfam	none
65	303_164120_16	Aspala1	Aspergillus	alabamensis	Terrei	139469	-	16	34152	34423	-	Beta-ketoacyl synthase, N-terminal	Beta-ketoacyl synthase, N-terminal domain	HMMPfam	none
65	303_164120_16	Aspala1	Aspergillus	alabamensis	Terrei	139471	-	16	34637	35410	-	Serine hydrolase FSH	Serine hydrolase (FSH1)	HMMPfam	none
65	303_164120_16	Aspala1	Aspergillus	alabamensis	Terrei	139472	-	16	36412	36921	-	none	none	none	none
65	303_164120_16	Aspala1	Aspergillus	alabamensis	Terrei	139473	-	16	37706	39238	+	Domain of unknown function DUF1212,Domain of unknown function DUF3815	Protein of unknown function (DUF1212),Protein of unknown function (DUF3815)	HMMPfam	none
65	303_164120_16	Aspala1	Aspergillus	alabamensis	Terrei	139474	-	16	39657	43901	-	ABC transporter-like,ABC-2 type transporter,CDR ABC transporter	ABC transporter,ABC-2 type transporter,CDR ABC transporter	HMMPfam	none
65	303_164120_16	Aspala1	Aspergillus	alabamensis	Terrei	158922	-	16	45438	45963	-	ATPase inhibitor, IATP, mitochondria	Mitochondrial ATPase inhibitor, IATP	HMMPfam	none
65	303_164120_16	Aspala1	Aspergillus	alabamensis	Terrei	85980	-	16	46692	47123	+	none	none	none	none
65	303_164120_16	Aspala1	Aspergillus	alabamensis	Terrei	86006	-	16	47196	48771	-	Major facilitator superfamily	Major Facilitator Superfamily	HMMPfam	none
65	303_164120_16	Aspala1	Aspergillus	alabamensis	Terrei	139481	-	16	51004	53214	+	Zn(2)-C6 fungal-type DNA-binding domain,Protein of unknown function DUF3468	Fungal Zn(2)-Cys(6) binuclear cluster domain,Fungal specific transcription factor domain	HMMPfam	none
65	306_151523_16	Aspall1	Aspergillus	allahabadii	Terrei	117873	-	16	3815310	3817492	-	Protein of unknown function DUF3468	Fungal specific transcription factor domain	HMMPfam	none
65	306_151523_16	Aspall1	Aspergillus	allahabadii	Terrei	117877	-	16	3818616	3819152	+	none	none	none	none
65	306_151523_16	Aspall1	Aspergillus	allahabadii	Terrei	141981	-	16	3820472	3822050	+	Major facilitator superfamily	Major Facilitator Superfamily	HMMPfam	none
65	306_151523_16	Aspall1	Aspergillus	allahabadii	Terrei	117881	-	16	3823310	3823848	+	ATPase inhibitor, IATP, mitochondria	Mitochondrial ATPase inhibitor, IATP	HMMPfam	none
65	306_151523_16	Aspall1	Aspergillus	allahabadii	Terrei	117887	-	16	3825329	3829573	+	ABC transporter-like,ABC-2 type transporter,CDR ABC transporter	ABC transporter,ABC-2 type transporter,CDR ABC transporter	HMMPfam	none
65	306_151523_16	Aspall1	Aspergillus	allahabadii	Terrei	117889	-	16	3829929	3831875	-	Domain of unknown function DUF1212,Domain of unknown function DUF3815	Protein of unknown function (DUF1212),Protein of unknown function (DUF3815)	HMMPfam	none
65	306_151523_16	Aspall1	Aspergillus	allahabadii	Terrei	117890	-	16	3831989	3832381	-	none	none	none	none
65	306_151523_16	Aspall1	Aspergillus	allahabadii	Terrei	117891	-	16	3832702	3833403	-	none	none	none	none
65	306_151523_16	Aspall1	Aspergillus	allahabadii	Terrei	117894	-	16	3833964	3834764	+	Serine hydrolase FSH	Serine hydrolase (FSH1)	HMMPfam	none
65	306_151523_16	Aspall1	Aspergillus	allahabadii	Terrei	151523	PKS	16	3835090	3842912	+	Beta-ketoacyl synthase, N-terminal,Beta-ketoacyl synthase, C-terminal,Acyl transferase,Methyltransferase type 12,Polyketide synthase, ketoreductase domain	Beta-ketoacyl synthase, N-terminal domain,Beta-ketoacyl synthase, C-terminal domain,Acyl transferase domain,Methyltransferase domain,KR domain	HMMPfam	none
65	306_151523_16	Aspall1	Aspergillus	allahabadii	Terrei	141987	-	16	3842988	3843736	-	NmrA-like domain	NmrA-like family	HMMPfam	none
65	306_151523_16	Aspall1	Aspergillus	allahabadii	Terrei	15176	-	16	3844263	3845532	-	Transketolase-like, pyrimidine-binding domain,Transketolase, C-terminal	Transketolase, pyrimidine binding domain,Transketolase, C-terminal domain	HMMPfam	none
65	306_151523_16	Aspall1	Aspergillus	allahabadii	Terrei	117897	-	16	3845771	3847057	-	Monooxygenase, FAD-binding	FAD binding domain	HMMPfam	none
65	306_151523_16	Aspall1	Aspergillus	allahabadii	Terrei	117899	-	16	3847356	3849346	-	none	none	none	none
65	306_151523_16	Aspall1	Aspergillus	allahabadii	Terrei	141990	-	16	3850811	3851458	-	Glutathione S-transferase, N-terminal	Glutathione S-transferase, N-terminal domain	HMMPfam	none
65	306_151523_16	Aspall1	Aspergillus	allahabadii	Terrei	151524	-	16	3853398	3854670	-	Alcohol dehydrogenase GroES-like,Alcohol dehydrogenase, C-terminal	Alcohol dehydrogenase GroES-like domain,Zinc-binding dehydrogenase	HMMPfam	none
65	307_212153_17	Aspamb1	Aspergillus	ambiguus	Terrei	212152	-	17	602951	607298	+	Flavin monooxygenase-like,Major facilitator superfamily	Flavin-binding monooxygenase-like,Major Facilitator Superfamily	HMMPfam	none
65	307_212153_17	Aspamb1	Aspergillus	ambiguus	Terrei	212153	PKS	17	607777	616826	-	Beta-ketoacyl synthase, N-terminal,Beta-ketoacyl synthase, C-terminal,Acyl transferase,Methyltransferase type 12,Alcohol dehydrogenase GroES-like,Alcohol dehydrogenase, C-terminal,Polyketide synthase, ketoreductase domain,Male sterility, NAD-binding	Beta-ketoacyl synthase, N-terminal domain,Beta-ketoacyl synthase, C-terminal domain,Acyl transferase domain,Methyltransferase domain,Alcohol dehydrogenase GroES-like domain,Zinc-binding dehydrogenase,KR domain,Male sterility protein	HMMPfam	none
65	307_212153_17	Aspamb1	Aspergillus	ambiguus	Terrei	200685	-	17	618620	619297	+	Homocysteine S-methyltransferase	Homocysteine S-methyltransferase	HMMPfam	none
65	307_212153_17	Aspamb1	Aspergillus	ambiguus	Terrei	175221	-	17	619417	620411	-	Class II aldolase/adducin N-terminal	Class II Aldolase and Adducin N-terminal domain	HMMPfam	none
65	307_212153_17	Aspamb1	Aspergillus	ambiguus	Terrei	165564	-	17	620782	621321	-	Glutathione-dependent formaldehyde-activating enzyme/centromere protein V	Glutathione-dependent formaldehyde-activating enzyme	HMMPfam	none
65	307_212153_17	Aspamb1	Aspergillus	ambiguus	Terrei	165593	-	17	621605	623847	-	Peptidase S33 tripeptidyl aminopeptidase-like, C-terminal	TAP-like protein	HMMPfam	none
65	307_212153_17	Aspamb1	Aspergillus	ambiguus	Terrei	175227	-	17	624884	626944	+	Major facilitator superfamily	Major Facilitator Superfamily	HMMPfam	none
65	307_212153_17	Aspamb1	Aspergillus	ambiguus	Terrei	175230	-	17	627056	627889	-	Alpha/beta hydrolase fold-1	Alpha/beta hydrolase family,alpha/beta hydrolase fold	HMMPfam	none
65	307_212153_17	Aspamb1	Aspergillus	ambiguus	Terrei	175235	-	17	628730	631004	-	Zn(2)-C6 fungal-type DNA-binding domain,Protein of unknown function DUF3468	Fungal Zn(2)-Cys(6) binuclear cluster domain,Fungal specific transcription factor domain	HMMPfam	none
65	307_212153_17	Aspamb1	Aspergillus	ambiguus	Terrei	175236	-	17	632108	632380	+	none	none	none	none
65	307_212153_17	Aspamb1	Aspergillus	ambiguus	Terrei	212158	-	17	635074	636668	+	Major facilitator superfamily	Major Facilitator Superfamily	HMMPfam	none
65	307_212153_17	Aspamb1	Aspergillus	ambiguus	Terrei	165656	-	17	638189	638750	+	ATPase inhibitor, IATP, mitochondria	Mitochondrial ATPase inhibitor, IATP	HMMPfam	none
65	307_212153_17	Aspamb1	Aspergillus	ambiguus	Terrei	192300	-	17	640273	644535	+	ABC transporter-like,ABC-2 type transporter,CDR ABC transporter	ABC transporter,ABC-2 type transporter,CDR ABC transporter	HMMPfam	none
65	307_212153_17	Aspamb1	Aspergillus	ambiguus	Terrei	165669	-	17	645026	647527	-	Domain of unknown function DUF1212,Domain of unknown function DUF3815	Protein of unknown function (DUF1212),Protein of unknown function (DUF3815)	HMMPfam	none
65	307_212153_17	Aspamb1	Aspergillus	ambiguus	Terrei	192302	PKS	17	649404	658316	+	Serine hydrolase FSH,Beta-ketoacyl synthase, N-terminal,Beta-ketoacyl synthase, C-terminal,Acyl transferase,Polyketide synthase, ketoreductase domain	Serine hydrolase (FSH1),Beta-ketoacyl synthase, N-terminal domain,Beta-ketoacyl synthase, C-terminal domain,Acyl transferase domain,KR domain	HMMPfam	none
65	307_212153_17	Aspamb1	Aspergillus	ambiguus	Terrei	200695	-	17	658636	659901	-	Transketolase-like, pyrimidine-binding domain,Transketolase, C-terminal	Transketolase, pyrimidine binding domain,Transketolase, C-terminal domain	HMMPfam	none
65	307_212153_17	Aspamb1	Aspergillus	ambiguus	Terrei	175265	-	17	660122	661411	-	Monooxygenase, FAD-binding	FAD binding domain	HMMPfam	none
65	308_174622_9	Aspaur1	Aspergillus	aureoterreus	Terrei	124526	-	9	4376	4972	+	Serine hydrolase FSH	Serine hydrolase (FSH1)	HMMPfam	none
65	308_174622_9	Aspaur1	Aspergillus	aureoterreus	Terrei	174622	PKS	9	5554	12834	+	Beta-ketoacyl synthase, N-terminal,Beta-ketoacyl synthase, C-terminal,Acyl transferase,Polyketide synthase, ketoreductase domain	Beta-ketoacyl synthase, N-terminal domain,Beta-ketoacyl synthase, C-terminal domain,Acyl transferase domain,KR domain	HMMPfam	none
65	308_174622_9	Aspaur1	Aspergillus	aureoterreus	Terrei	167777	-	9	13276	14544	-	Transketolase-like, pyrimidine-binding domain,Transketolase, C-terminal	Transketolase, pyrimidine binding domain,Transketolase, C-terminal domain	HMMPfam	none
65	308_174622_9	Aspaur1	Aspergillus	aureoterreus	Terrei	124562	-	9	14780	16066	-	Monooxygenase, FAD-binding	FAD binding domain	HMMPfam	none
65	308_174622_9	Aspaur1	Aspergillus	aureoterreus	Terrei	174625	-	9	16344	18197	-	none	none	none	none
65	308_174622_9	Aspaur1	Aspergillus	aureoterreus	Terrei	184757	-	9	19485	20138	-	Glutathione S-transferase, N-terminal,Glutathione S-transferase, C-terminal	Glutathione S-transferase, N-terminal domain,Glutathione S-transferase, C-terminal domain	HMMPfam	none
65	308_174622_9	Aspaur1	Aspergillus	aureoterreus	Terrei	124582	-	9	20874	22098	+	none	none	none	none
65	308_174622_9	Aspaur1	Aspergillus	aureoterreus	Terrei	174627	-	9	22726	24842	-	none	none	none	none
65	308_174622_9	Aspaur1	Aspergillus	aureoterreus	Terrei	189339	-	9	25102	26371	-	Alcohol dehydrogenase GroES-like,Alcohol dehydrogenase, C-terminal	Alcohol dehydrogenase GroES-like domain,Zinc-binding dehydrogenase	HMMPfam	none
65	354_184127_17	Aspflo1	Aspergillus	floccosus	Terrei	184125	-	17	92439	93700	+	Alcohol dehydrogenase GroES-like,Alcohol dehydrogenase, C-terminal	Alcohol dehydrogenase GroES-like domain,Zinc-binding dehydrogenase	HMMPfam	none
65	354_184127_17	Aspflo1	Aspergillus	floccosus	Terrei	170735	-	17	93957	96074	+	none	none	none	none
65	354_184127_17	Aspflo1	Aspergillus	floccosus	Terrei	170736	-	17	96938	97849	-	none	none	none	none
65	354_184127_17	Aspflo1	Aspergillus	floccosus	Terrei	170737	-	17	99186	99839	+	Glutathione S-transferase, N-terminal,Glutathione S-transferase, C-terminal	Glutathione S-transferase, N-terminal domain,Glutathione S-transferase, C-terminal domain	HMMPfam	none
65	354_184127_17	Aspflo1	Aspergillus	floccosus	Terrei	64572	-	17	101207	103063	+	none	none	none	none
65	354_184127_17	Aspflo1	Aspergillus	floccosus	Terrei	64561	-	17	103346	104632	+	Monooxygenase, FAD-binding	FAD binding domain	HMMPfam	none
65	354_184127_17	Aspflo1	Aspergillus	floccosus	Terrei	141413	-	17	104873	106145	+	Transketolase-like, pyrimidine-binding domain,Transketolase, C-terminal	Transketolase, pyrimidine binding domain,Transketolase, C-terminal domain	HMMPfam	none
65	354_184127_17	Aspflo1	Aspergillus	floccosus	Terrei	141414	-	17	107034	108183	+	NmrA-like domain	NmrA-like family	HMMPfam	none
65	354_184127_17	Aspflo1	Aspergillus	floccosus	Terrei	184127	PKS	17	109391	117205	-	Beta-ketoacyl synthase, N-terminal,Beta-ketoacyl synthase, C-terminal,Acyl transferase,Polyketide synthase, ketoreductase domain	Beta-ketoacyl synthase, N-terminal domain,Beta-ketoacyl synthase, C-terminal domain,Acyl transferase domain,KR domain	HMMPfam	none
65	354_184127_17	Aspflo1	Aspergillus	floccosus	Terrei	64608	-	17	117520	118309	-	Serine hydrolase FSH	Serine hydrolase (FSH1)	HMMPfam	none
65	354_184127_17	Aspflo1	Aspergillus	floccosus	Terrei	141427	-	17	120887	122362	+	Domain of unknown function DUF1212,Domain of unknown function DUF3815	Protein of unknown function (DUF1212),Protein of unknown function (DUF3815)	HMMPfam	none
65	354_184127_17	Aspflo1	Aspergillus	floccosus	Terrei	141428	-	17	122850	127094	-	ABC transporter-like,ABC-2 type transporter,CDR ABC transporter	ABC transporter,ABC-2 type transporter,CDR ABC transporter	HMMPfam	none
65	354_184127_17	Aspflo1	Aspergillus	floccosus	Terrei	170745	-	17	128623	129148	-	ATPase inhibitor, IATP, mitochondria	Mitochondrial ATPase inhibitor, IATP	HMMPfam	none
65	354_184127_17	Aspflo1	Aspergillus	floccosus	Terrei	184132	-	17	130395	131986	-	Major facilitator superfamily	Major Facilitator Superfamily	HMMPfam	none
65	354_184127_17	Aspflo1	Aspergillus	floccosus	Terrei	141430	-	17	134782	136983	+	Zn(2)-C6 fungal-type DNA-binding domain,Protein of unknown function DUF3468	Fungal Zn(2)-Cys(6) binuclear cluster domain,Fungal specific transcription factor domain	HMMPfam	none
65	354_184127_17	Aspflo1	Aspergillus	floccosus	Terrei	64665	-	17	137592	138425	+	Alpha/beta hydrolase fold-1	Alpha/beta hydrolase family,alpha/beta hydrolase fold	HMMPfam	none
65	354_184127_17	Aspflo1	Aspergillus	floccosus	Terrei	170749	-	17	138506	140497	-	Major facilitator superfamily	Major Facilitator Superfamily	HMMPfam	none
65	406_253814_16	Aspneoi1	Aspergillus	neoindicus	Terrei	253814	NRPS	16	120498	124082	-	AMP-dependent synthetase/ligase,AMP-binding enzyme C-terminal domain,Acyl carrier protein-like,Condensation domain	AMP-binding enzyme,AMP-binding enzyme C-terminal domain,Phosphopantetheine attachment site,Condensation domain	HMMPfam	none
65	406_253814_16	Aspneoi1	Aspergillus	neoindicus	Terrei	253815	-	16	125158	126319	+	Non-haem dioxygenase N-terminal domain,Oxoglutarate/iron-dependent dioxygenase	non-haem dioxygenase in morphine synthesis N-terminal,2OG-Fe(II) oxygenase superfamily	HMMPfam	none
65	406_253814_16	Aspneoi1	Aspergillus	neoindicus	Terrei	244401	-	16	126941	128989	+	Major facilitator superfamily	Major Facilitator Superfamily	HMMPfam	none
65	406_253814_16	Aspneoi1	Aspergillus	neoindicus	Terrei	230564	-	16	129443	130087	+	Glutathione S-transferase, N-terminal	Glutathione S-transferase, N-terminal domain	HMMPfam	none
65	406_253814_16	Aspneoi1	Aspergillus	neoindicus	Terrei	230566	-	16	130748	131099	+	none	none	none	none
65	406_253814_16	Aspneoi1	Aspergillus	neoindicus	Terrei	230569	-	16	131518	133365	+	none	none	none	none
65	406_253814_16	Aspneoi1	Aspergillus	neoindicus	Terrei	230571	-	16	133655	134941	+	Monooxygenase, FAD-binding	FAD binding domain	HMMPfam	none
65	406_253814_16	Aspneoi1	Aspergillus	neoindicus	Terrei	230572	-	16	135179	136448	+	Transketolase-like, pyrimidine-binding domain,Transketolase, C-terminal	Transketolase, pyrimidine binding domain,Transketolase, C-terminal domain	HMMPfam	none
65	406_253814_16	Aspneoi1	Aspergillus	neoindicus	Terrei	259226	PKS	16	136777	144357	-	Beta-ketoacyl synthase, N-terminal,Acyl transferase,Methyltransferase type 12,Polyketide synthase, ketoreductase domain	Beta-ketoacyl synthase, N-terminal domain,Acyl transferase domain,Methyltransferase domain,KR domain	HMMPfam	none
65	406_253814_16	Aspneoi1	Aspergillus	neoindicus	Terrei	230575	-	16	144949	145833	-	Serine hydrolase FSH	Serine hydrolase (FSH1)	HMMPfam	none
65	406_253814_16	Aspneoi1	Aspergillus	neoindicus	Terrei	230577	-	16	147260	149803	+	Domain of unknown function DUF1212,Domain of unknown function DUF3815	Protein of unknown function (DUF1212),Protein of unknown function (DUF3815)	HMMPfam	none
65	406_253814_16	Aspneoi1	Aspergillus	neoindicus	Terrei	44630	-	16	150222	154466	-	ABC transporter-like,ABC-2 type transporter,CDR ABC transporter	ABC transporter,ABC-2 type transporter,CDR ABC transporter	HMMPfam	none
65	406_253814_16	Aspneoi1	Aspergillus	neoindicus	Terrei	230580	-	16	155937	156468	-	none	none	none	none
65	406_253814_16	Aspneoi1	Aspergillus	neoindicus	Terrei	259228	-	16	157734	159308	-	Major facilitator superfamily	Major Facilitator Superfamily	HMMPfam	none
65	406_253814_16	Aspneoi1	Aspergillus	neoindicus	Terrei	230588	-	16	161885	164037	+	Protein of unknown function DUF3468	Fungal specific transcription factor domain	HMMPfam	none
65	406_253814_16	Aspneoi1	Aspergillus	neoindicus	Terrei	244409	-	16	164610	167427	-	Major facilitator superfamily	Major Facilitator Superfamily	HMMPfam	none
67	303_73946_10	Aspala1	Aspergillus	alabamensis	Terrei	73935	-	10	43103	45063	-	none	none	none	none
67	303_73946_10	Aspala1	Aspergillus	alabamensis	Terrei	158360	-	10	45863	50196	+	GPR1/FUN34/yaaH,Zn(2)-C6 fungal-type DNA-binding domain	GPR1/FUN34/yaaH family,Fungal Zn(2)-Cys(6) binuclear cluster domain	HMMPfam	none
67	303_73946_10	Aspala1	Aspergillus	alabamensis	Terrei	163423	-	10	50998	52448	+	Monooxygenase, FAD-binding	FAD binding domain	HMMPfam	none
67	303_73946_10	Aspala1	Aspergillus	alabamensis	Terrei	73946	PKS	10	52763	60634	-	Beta-ketoacyl synthase, N-terminal,Beta-ketoacyl synthase, C-terminal,Acyl transferase,Acyl carrier protein-like,Methyltransferase type 12,Alpha/beta hydrolase fold-3,Peptidase S9, prolyl oligopeptidase, catalytic domain	Beta-ketoacyl synthase, N-terminal domain,Beta-ketoacyl synthase, C-terminal domain,Acyl transferase domain,Phosphopantetheine attachment site,Methyltransferase domain,alpha/beta hydrolase fold,Prolyl oligopeptidase family	HMMPfam	none
67	303_73946_10	Aspala1	Aspergillus	alabamensis	Terrei	73947	NRPS-Like	10	61276	64589	-	AMP-dependent synthetase/ligase,Acyl carrier protein-like,Male sterility, NAD-binding	AMP-binding enzyme,Phosphopantetheine attachment site,Male sterility protein	HMMPfam	none
67	303_73946_10	Aspala1	Aspergillus	alabamensis	Terrei	138523	-	10	65153	66671	-	Cytochrome P450	Cytochrome P450	HMMPfam	none
67	303_73946_10	Aspala1	Aspergillus	alabamensis	Terrei	138525	-	10	66816	67603	-	none	none	none	none
67	303_73946_10	Aspala1	Aspergillus	alabamensis	Terrei	147642	-	10	67901	68811	+	Major facilitator superfamily	Major Facilitator Superfamily	HMMPfam	none
67	303_73946_10	Aspala1	Aspergillus	alabamensis	Terrei	74006	-	10	69534	70493	-	none	none	none	none
67	303_73946_10	Aspala1	Aspergillus	alabamensis	Terrei	138536	-	10	70987	73365	+	Monooxygenase, FAD-binding	FAD binding domain	HMMPfam	none
67	354_185313_11	Aspflo1	Aspergillus	floccosus	Terrei	165946	-	11	39572	41530	-	none	none	none	none
67	354_185313_11	Aspflo1	Aspergillus	floccosus	Terrei	165947	-	11	42392	43509	+	GPR1/FUN34/yaaH	GPR1/FUN34/yaaH family	HMMPfam	none
67	354_185313_11	Aspflo1	Aspergillus	floccosus	Terrei	165948	-	11	44175	46808	+	none	none	none	none
67	354_185313_11	Aspflo1	Aspergillus	floccosus	Terrei	176293	-	11	47069	47494	-	none	none	none	none
67	354_185313_11	Aspflo1	Aspergillus	floccosus	Terrei	185313	PKS	11	48039	55912	-	Beta-ketoacyl synthase, N-terminal,Beta-ketoacyl synthase, C-terminal,Acyl transferase,Acyl carrier protein-like,Methyltransferase type 12,Alpha/beta hydrolase fold-3,Peptidase S9, prolyl oligopeptidase, catalytic domain	Beta-ketoacyl synthase, N-terminal domain,Beta-ketoacyl synthase, C-terminal domain,Acyl transferase domain,Phosphopantetheine attachment site,Methyltransferase domain,alpha/beta hydrolase fold,Prolyl oligopeptidase family	HMMPfam	none
67	354_185313_11	Aspflo1	Aspergillus	floccosus	Terrei	185315	NRPS-Like	11	56543	59853	-	AMP-dependent synthetase/ligase,Male sterility, NAD-binding	AMP-binding enzyme,Male sterility protein	HMMPfam	none
67	354_185313_11	Aspflo1	Aspergillus	floccosus	Terrei	165951	-	11	60394	61936	-	Cytochrome P450	Cytochrome P450	HMMPfam	none
67	354_185313_11	Aspflo1	Aspergillus	floccosus	Terrei	185316	-	11	62078	62866	-	none	none	none	none
67	354_185313_11	Aspflo1	Aspergillus	floccosus	Terrei	185317	-	11	63166	64548	+	Major facilitator superfamily	Major Facilitator Superfamily	HMMPfam	none
67	354_185313_11	Aspflo1	Aspergillus	floccosus	Terrei	185318	-	11	64806	65765	-	none	none	none	none
67	354_185313_11	Aspflo1	Aspergillus	floccosus	Terrei	185320	-	11	66282	68659	+	Monooxygenase, FAD-binding	FAD binding domain	HMMPfam	none
68	306_152279_6	Aspall1	Aspergillus	allahabadii	Terrei	152279	NRPS-Like	6	827457	830721	-	AMP-dependent synthetase/ligase,Acyl carrier protein-like,Male sterility, NAD-binding	AMP-binding enzyme,Phosphopantetheine attachment site,Male sterility protein	HMMPfam	none
68	306_152279_6	Aspall1	Aspergillus	allahabadii	Terrei	148714	-	6	832014	832549	-	none	none	none	none
68	306_152279_6	Aspall1	Aspergillus	allahabadii	Terrei	28615	-	6	835349	837010	-	General substrate transporter	Sugar (and other) transporter	HMMPfam	none
68	306_152279_6	Aspall1	Aspergillus	allahabadii	Terrei	28633	-	6	838371	841058	+	none	none	none	none
68	306_152279_6	Aspall1	Aspergillus	allahabadii	Terrei	28634	-	6	841433	842263	-	none	none	none	none
68	306_152279_6	Aspall1	Aspergillus	allahabadii	Terrei	152280	-	6	843723	845392	+	Major facilitator superfamily	Major Facilitator Superfamily	HMMPfam	none
68	354_162960_1	Aspflo1	Aspergillus	floccosus	Terrei	162960	NRPS-Like	1	55030	58289	-	AMP-dependent synthetase/ligase,Male sterility, NAD-binding	AMP-binding enzyme,Male sterility protein	HMMPfam	none
68	406_262032_6	Aspneoi1	Aspergillus	neoindicus	Terrei	262032	NRPS-Like	6	897682	900947	-	AMP-dependent synthetase/ligase,Acyl carrier protein-like,Male sterility, NAD-binding	AMP-binding enzyme,Phosphopantetheine attachment site,Male sterility protein	HMMPfam	none
68	406_262032_6	Aspneoi1	Aspergillus	neoindicus	Terrei	153245	-	6	902247	903176	-	none	none	none	none
68	406_262032_6	Aspneoi1	Aspergillus	neoindicus	Terrei	221414	-	6	905758	907419	-	General substrate transporter	Sugar (and other) transporter	HMMPfam	none
68	406_262032_6	Aspneoi1	Aspergillus	neoindicus	Terrei	250066	-	6	908699	909273	+	none	none	none	none
68	406_262032_6	Aspneoi1	Aspergillus	neoindicus	Terrei	153252	-	6	909385	910218	-	none	none	none	none
68	406_262032_6	Aspneoi1	Aspergillus	neoindicus	Terrei	221416	-	6	911702	913369	+	Major facilitator superfamily	Major Facilitator Superfamily	HMMPfam	none
70	303_9391_8	Aspala1	Aspergillus	alabamensis	Terrei	9391	HYBRID	8	669672	681723	-	Beta-ketoacyl synthase, N-terminal,Beta-ketoacyl synthase, C-terminal,Acyl transferase,Alcohol dehydrogenase, C-terminal,Polyketide synthase, ketoreductase domain,Acyl carrier protein-like,Condensation domain,AMP-dependent synthetase/ligase,Male sterility, NAD-binding	Beta-ketoacyl synthase, N-terminal domain,Beta-ketoacyl synthase, C-terminal domain,Acyl transferase domain,Zinc-binding dehydrogenase,KR domain,Phosphopantetheine attachment site,Condensation domain,AMP-binding enzyme,Male sterility protein	HMMPfam	none
70	303_9391_8	Aspala1	Aspergillus	alabamensis	Terrei	160667	-	8	682442	685294	-	FAD linked oxidase, N-terminal,Alpha/beta hydrolase fold-3	FAD binding domain,alpha/beta hydrolase fold	HMMPfam	none
70	303_9391_8	Aspala1	Aspergillus	alabamensis	Terrei	144428	-	8	685529	686867	-	Major facilitator superfamily	Major Facilitator Superfamily	HMMPfam	none
70	303_9391_8	Aspala1	Aspergillus	alabamensis	Terrei	144429	-	8	687195	688771	+	Cytochrome P450	Cytochrome P450	HMMPfam	none
70	303_9391_8	Aspala1	Aspergillus	alabamensis	Terrei	160669	-	8	689008	690279	-	Aspartic peptidase	Eukaryotic aspartyl protease	HMMPfam	none
70	303_9391_8	Aspala1	Aspergillus	alabamensis	Terrei	154060	-	8	690548	691480	+	Thioesterase	Thioesterase domain	HMMPfam	none
70	303_9391_8	Aspala1	Aspergillus	alabamensis	Terrei	154061	-	8	691825	693384	+	Monooxygenase, FAD-binding	FAD binding domain	HMMPfam	none
70	303_9391_8	Aspala1	Aspergillus	alabamensis	Terrei	160671	-	8	693483	696266	-	Zn(2)-C6 fungal-type DNA-binding domain	Fungal Zn(2)-Cys(6) binuclear cluster domain	HMMPfam	none
70	308_187376_13	Aspaur1	Aspergillus	aureoterreus	Terrei	172724	-	13	7002	8902	-	Major facilitator superfamily	Major Facilitator Superfamily	HMMPfam	none
70	308_187376_13	Aspaur1	Aspergillus	aureoterreus	Terrei	162452	-	13	10414	11364	+	Two pore domain potassium channel domain	Ion channel	HMMPfam	none
70	308_187376_13	Aspaur1	Aspergillus	aureoterreus	Terrei	182288	-	13	13430	14297	+	none	none	none	none
70	308_187376_13	Aspaur1	Aspergillus	aureoterreus	Terrei	187376	HYBRID	13	14578	26635	-	Beta-ketoacyl synthase, N-terminal,Beta-ketoacyl synthase, C-terminal,Acyl transferase,Alcohol dehydrogenase, C-terminal,Polyketide synthase, ketoreductase domain,Acyl carrier protein-like,Condensation domain,AMP-dependent synthetase/ligase,Male sterility, NAD-binding	Beta-ketoacyl synthase, N-terminal domain,Beta-ketoacyl synthase, C-terminal domain,Acyl transferase domain,Zinc-binding dehydrogenase,KR domain,Phosphopantetheine attachment site,Condensation domain,AMP-binding enzyme,Male sterility protein	HMMPfam	none
70	308_187376_13	Aspaur1	Aspergillus	aureoterreus	Terrei	172727	-	13	27572	29158	-	FAD linked oxidase, N-terminal,Berberine/berberine-like	FAD binding domain,Berberine and berberine like	HMMPfam	none
70	308_187376_13	Aspaur1	Aspergillus	aureoterreus	Terrei	172728	-	13	29392	30759	-	Major facilitator superfamily	Major Facilitator Superfamily	HMMPfam	none
70	308_187376_13	Aspaur1	Aspergillus	aureoterreus	Terrei	172730	-	13	31026	32599	+	Cytochrome P450	Cytochrome P450	HMMPfam	none
70	308_187376_13	Aspaur1	Aspergillus	aureoterreus	Terrei	187377	-	13	32829	34100	-	Aspartic peptidase	Eukaryotic aspartyl protease	HMMPfam	none
70	308_187376_13	Aspaur1	Aspergillus	aureoterreus	Terrei	182294	-	13	34389	35318	+	Thioesterase	Thioesterase domain	HMMPfam	none
70	308_187376_13	Aspaur1	Aspergillus	aureoterreus	Terrei	182295	-	13	35668	37239	+	Monooxygenase, FAD-binding	FAD binding domain	HMMPfam	none
70	308_187376_13	Aspaur1	Aspergillus	aureoterreus	Terrei	68943	-	13	37386	40167	-	Zn(2)-C6 fungal-type DNA-binding domain	Fungal Zn(2)-Cys(6) binuclear cluster domain	HMMPfam	none
70	308_187376_13	Aspaur1	Aspergillus	aureoterreus	Terrei	162459	-	13	42637	44022	+	MOSC, N-terminal beta barrel,Molybdenum cofactor sulfurase, C-terminal	MOSC N-terminal beta barrel domain,MOSC domain	HMMPfam	none
70	308_187376_13	Aspaur1	Aspergillus	aureoterreus	Terrei	162461	-	13	47346	48694	+	General substrate transporter	Sugar (and other) transporter	HMMPfam	none
73	306_148340_11	Aspall1	Aspergillus	allahabadii	Terrei	148338	-	11	820857	822248	-	Monooxygenase, FAD-binding	FAD binding domain	HMMPfam	none
73	306_148340_11	Aspall1	Aspergillus	allahabadii	Terrei	138745	-	11	823588	824515	-	Non-haem dioxygenase N-terminal domain,Oxoglutarate/iron-dependent dioxygenase	non-haem dioxygenase in morphine synthesis N-terminal,2OG-Fe(II) oxygenase superfamily	HMMPfam	none
73	306_148340_11	Aspall1	Aspergillus	allahabadii	Terrei	148340	NRPS-Like	11	824909	827879	+	AMP-dependent synthetase/ligase,Acyl carrier protein-like,Thioesterase	AMP-binding enzyme,Phosphopantetheine attachment site,Thioesterase domain	HMMPfam	none
73	306_148340_11	Aspall1	Aspergillus	allahabadii	Terrei	152078	-	11	828695	830102	+	O-methyltransferase, family 2	O-methyltransferase	HMMPfam	none
73	306_148340_11	Aspall1	Aspergillus	allahabadii	Terrei	138748	-	11	830999	832648	+	Major facilitator superfamily	Major Facilitator Superfamily	HMMPfam	none
73	306_148340_11	Aspall1	Aspergillus	allahabadii	Terrei	138749	DMAT	11	833195	834563	+	Aromatic prenyltransferase, DMATS type	Tryptophan dimethylallyltransferase	HMMPfam	none
73	306_148340_11	Aspall1	Aspergillus	allahabadii	Terrei	148344	-	11	836297	838256	-	FAD linked oxidase, N-terminal,Berberine/berberine-like	FAD binding domain,Berberine and berberine like	HMMPfam	none
73	306_148340_11	Aspall1	Aspergillus	allahabadii	Terrei	130032	-	11	839483	840265	+	none	none	none	none
73	306_148340_11	Aspall1	Aspergillus	allahabadii	Terrei	138752	-	11	840608	842427	-	Cytochrome P450	Cytochrome P450	HMMPfam	none
73	306_148340_11	Aspall1	Aspergillus	allahabadii	Terrei	138753	-	11	843283	845487	-	PqqC-like protein	Iron-containing redox enzyme	HMMPfam	none
73	306_148340_11	Aspall1	Aspergillus	allahabadii	Terrei	138754	-	11	847686	848945	+	Non-haem dioxygenase N-terminal domain,Oxoglutarate/iron-dependent dioxygenase	non-haem dioxygenase in morphine synthesis N-terminal,2OG-Fe(II) oxygenase superfamily	HMMPfam	none
73	308_180237_5	Aspaur1	Aspergillus	aureoterreus	Terrei	171367	-	5	41566	43218	+	Major facilitator superfamily	Major Facilitator Superfamily	HMMPfam	none
73	308_180237_5	Aspaur1	Aspergillus	aureoterreus	Terrei	180237	DMAT	5	44297	45262	+	Aromatic prenyltransferase, DMATS type	Tryptophan dimethylallyltransferase	HMMPfam	none
73	308_180237_5	Aspaur1	Aspergillus	aureoterreus	Terrei	186151	-	5	47269	49309	-	FAD linked oxidase, N-terminal,Berberine/berberine-like	FAD binding domain,Berberine and berberine like	HMMPfam	none
73	308_180237_5	Aspaur1	Aspergillus	aureoterreus	Terrei	31864	-	5	50586	51359	+	none	none	none	none
73	308_180237_5	Aspaur1	Aspergillus	aureoterreus	Terrei	171369	-	5	51843	53667	-	Cytochrome P450	Cytochrome P450	HMMPfam	none
73	308_186153_13	Aspaur1	Aspergillus	aureoterreus	Terrei	171372	-	13	64027	64942	-	Non-haem dioxygenase N-terminal domain,Oxoglutarate/iron-dependent dioxygenase	non-haem dioxygenase in morphine synthesis N-terminal,2OG-Fe(II) oxygenase superfamily	HMMPfam	none
73	308_186153_13	Aspaur1	Aspergillus	aureoterreus	Terrei	186153	NRPS-Like	13	65349	68311	+	AMP-dependent synthetase/ligase,Acyl carrier protein-like,Thioesterase	AMP-binding enzyme,Phosphopantetheine attachment site,Thioesterase domain	HMMPfam	none
73	308_186153_13	Aspaur1	Aspergillus	aureoterreus	Terrei	186154	-	13	69242	70647	+	O-methyltransferase, family 2	O-methyltransferase	HMMPfam	none
73	308_186153_13	Aspaur1	Aspergillus	aureoterreus	Terrei	171375	-	13	73152	74581	+	Aminoacyl-tRNA synthetase, class Ic	tRNA synthetases class I (W and Y)	HMMPfam	none
73	308_186153_13	Aspaur1	Aspergillus	aureoterreus	Terrei	180244	-	13	74857	75343	-	Hemolysin, aegerolysin type	Aegerolysin	HMMPfam	none
73	308_186153_13	Aspaur1	Aspergillus	aureoterreus	Terrei	186163	-	13	76003	77703	-	Major facilitator superfamily	Major Facilitator Superfamily	HMMPfam	none
73	308_186153_13	Aspaur1	Aspergillus	aureoterreus	Terrei	32453	-	13	77844	78224	+	none	none	none	none
73	308_186153_13	Aspaur1	Aspergillus	aureoterreus	Terrei	180247	-	13	78429	79185	-	none	none	none	none
73	308_186153_13	Aspaur1	Aspergillus	aureoterreus	Terrei	158336	-	13	79910	81268	-	Pyridine nucleotide-disulphide oxidoreductase, FAD/NAD(P)-binding domain	Pyridine nucleotide-disulphide oxidoreductase	HMMPfam	none
73	308_186153_13	Aspaur1	Aspergillus	aureoterreus	Terrei	180249	-	13	81958	85913	-	none	none	none	none
73	308_186153_13	Aspaur1	Aspergillus	aureoterreus	Terrei	186169	-	13	86767	89120	-	Zn(2)-C6 fungal-type DNA-binding domain	Fungal Zn(2)-Cys(6) binuclear cluster domain	HMMPfam	none
73	308_186153_13	Aspaur1	Aspergillus	aureoterreus	Terrei	171381	-	13	89195	91030	+	Major facilitator superfamily	Major Facilitator Superfamily	HMMPfam	none
73	308_186153_13	Aspaur1	Aspergillus	aureoterreus	Terrei	171382	-	13	91332	93278	-	Major facilitator superfamily	Major Facilitator Superfamily	HMMPfam	none
73	406_260386_11	Aspneoi1	Aspergillus	neoindicus	Terrei	260383	-	11	313753	315144	-	Monooxygenase, FAD-binding	FAD binding domain	HMMPfam	none
73	406_260386_11	Aspneoi1	Aspergillus	neoindicus	Terrei	255492	-	11	316611	317538	-	Non-haem dioxygenase N-terminal domain,Oxoglutarate/iron-dependent dioxygenase	non-haem dioxygenase in morphine synthesis N-terminal,2OG-Fe(II) oxygenase superfamily	HMMPfam	none
73	406_260386_11	Aspneoi1	Aspergillus	neoindicus	Terrei	260386	NRPS-Like	11	317942	320914	+	AMP-dependent synthetase/ligase,Acyl carrier protein-like,Thioesterase	AMP-binding enzyme,Phosphopantetheine attachment site,Thioesterase domain	HMMPfam	none
73	406_260386_11	Aspneoi1	Aspergillus	neoindicus	Terrei	245384	-	11	321735	323141	+	O-methyltransferase, family 2	O-methyltransferase	HMMPfam	none
73	406_260386_11	Aspneoi1	Aspergillus	neoindicus	Terrei	245400	-	11	324061	325711	+	Major facilitator superfamily	Major Facilitator Superfamily	HMMPfam	none
73	406_260386_11	Aspneoi1	Aspergillus	neoindicus	Terrei	255496	DMAT	11	326597	327675	+	Aromatic prenyltransferase, DMATS type	Tryptophan dimethylallyltransferase	HMMPfam	none
73	406_260386_11	Aspneoi1	Aspergillus	neoindicus	Terrei	255497	-	11	329536	331496	-	FAD linked oxidase, N-terminal,Berberine/berberine-like	FAD binding domain,Berberine and berberine like	HMMPfam	none
73	406_260386_11	Aspneoi1	Aspergillus	neoindicus	Terrei	255498	-	11	332590	333363	+	none	none	none	none
73	406_260386_11	Aspneoi1	Aspergillus	neoindicus	Terrei	260391	-	11	333587	335431	-	Cytochrome P450	Cytochrome P450	HMMPfam	none
73	406_260386_11	Aspneoi1	Aspergillus	neoindicus	Terrei	260396	-	11	336305	338506	-	PqqC-like protein	Iron-containing redox enzyme	HMMPfam	none
73	406_260386_11	Aspneoi1	Aspergillus	neoindicus	Terrei	90429	-	11	340722	341981	+	Non-haem dioxygenase N-terminal domain,Oxoglutarate/iron-dependent dioxygenase	non-haem dioxygenase in morphine synthesis N-terminal,2OG-Fe(II) oxygenase superfamily	HMMPfam	none
74	303_161700_7	Aspala1	Aspergillus	alabamensis	Terrei	161700	PKS	7	223631	229191	-	Beta-ketoacyl synthase, N-terminal,Beta-ketoacyl synthase, C-terminal,Acyl transferase,Acyl carrier protein-like	Beta-ketoacyl synthase, N-terminal domain,Beta-ketoacyl synthase, C-terminal domain,Acyl transferase domain,Phosphopantetheine attachment site	HMMPfam	none
74	303_161700_7	Aspala1	Aspergillus	alabamensis	Terrei	149987	-	7	230272	231437	-	Radical SAM	Radical SAM superfamily	HMMPfam	none
74	303_161700_7	Aspala1	Aspergillus	alabamensis	Terrei	122543	-	7	231825	234836	-	Zn(2)-C6 fungal-type DNA-binding domain,Transcription factor domain, fungi	Fungal Zn(2)-Cys(6) binuclear cluster domain,Fungal specific transcription factor domain	HMMPfam	none
74	303_161700_7	Aspala1	Aspergillus	alabamensis	Terrei	122544	-	7	236064	240274	-	DNA-directed RNA polymerase N-terminal domain,DNA-directed RNA polymerase, phage-type	DNA-directed RNA polymerase N-terminal,DNA-dependent RNA polymerase	HMMPfam	none
74	303_161700_7	Aspala1	Aspergillus	alabamensis	Terrei	122546	-	7	240855	241925	-	DNA-directed RNA polymerase III subunit Rpc5	Sin-like protein conserved region	HMMPfam	none
74	303_161700_7	Aspala1	Aspergillus	alabamensis	Terrei	161705	-	7	242552	244366	-	Xaa-Pro dipeptidyl-peptidase-like domain,Xaa-Pro dipeptidyl-peptidase, C-terminal	X-Pro dipeptidyl-peptidase (S15 family),X-Pro dipeptidyl-peptidase C-terminal non-catalytic domain	HMMPfam	none
74	303_161700_7	Aspala1	Aspergillus	alabamensis	Terrei	122547	-	7	244908	246032	+	Alcohol dehydrogenase, C-terminal	Zinc-binding dehydrogenase	HMMPfam	none
74	307_201748_5	Aspamb1	Aspergillus	ambiguus	Terrei	201748	PKS	5	357100	362548	-	Beta-ketoacyl synthase, N-terminal,Beta-ketoacyl synthase, C-terminal,Acyl transferase,Acyl carrier protein-like	Beta-ketoacyl synthase, N-terminal domain,Beta-ketoacyl synthase, C-terminal domain,Acyl transferase domain,Phosphopantetheine attachment site	HMMPfam	none
74	307_201748_5	Aspamb1	Aspergillus	ambiguus	Terrei	177622	-	5	363727	363996	-	none	none	none	none
74	307_201748_5	Aspamb1	Aspergillus	ambiguus	Terrei	207677	-	5	365004	366374	-	Kinesin motor domain	Kinesin motor domain	HMMPfam	none
74	307_201748_5	Aspamb1	Aspergillus	ambiguus	Terrei	201750	-	5	368157	369537	-	General substrate transporter	Sugar (and other) transporter	HMMPfam	none
74	307_201748_5	Aspamb1	Aspergillus	ambiguus	Terrei	207683	-	5	370307	372181	+	Zn(2)-C6 fungal-type DNA-binding domain	Fungal Zn(2)-Cys(6) binuclear cluster domain	HMMPfam	none
74	354_170924_3	Aspflo1	Aspergillus	floccosus	Terrei	77935	-	3	7512	10520	+	Zn(2)-C6 fungal-type DNA-binding domain,Transcription factor domain, fungi	Fungal Zn(2)-Cys(6) binuclear cluster domain,Fungal specific transcription factor domain	HMMPfam	none
74	354_170924_3	Aspflo1	Aspergillus	floccosus	Terrei	170923	-	3	10921	12073	+	none	none	none	none
74	354_170924_3	Aspflo1	Aspergillus	floccosus	Terrei	170924	PKS	3	13280	18738	+	Beta-ketoacyl synthase, N-terminal,Beta-ketoacyl synthase, C-terminal,Acyl transferase,Acyl carrier protein-like	Beta-ketoacyl synthase, N-terminal domain,Beta-ketoacyl synthase, C-terminal domain,Acyl transferase domain,Phosphopantetheine attachment site	HMMPfam	none
74	406_258264_6	Aspneoi1	Aspergillus	neoindicus	Terrei	215510	-	6	857479	859379	-	AMP-dependent synthetase/ligase,AMP-binding enzyme C-terminal domain	AMP-binding enzyme,AMP-binding enzyme C-terminal domain	HMMPfam	none
74	406_258264_6	Aspneoi1	Aspergillus	neoindicus	Terrei	215512	-	6	860278	861352	+	DNA-directed RNA polymerase III subunit Rpc5	Sin-like protein conserved region	HMMPfam	none
74	406_258264_6	Aspneoi1	Aspergillus	neoindicus	Terrei	5372	-	6	861939	866147	+	DNA-directed RNA polymerase N-terminal domain,DNA-directed RNA polymerase, phage-type	DNA-directed RNA polymerase N-terminal,DNA-dependent RNA polymerase	HMMPfam	none
74	406_258264_6	Aspneoi1	Aspergillus	neoindicus	Terrei	215517	-	6	867234	870241	+	Zn(2)-C6 fungal-type DNA-binding domain,Transcription factor domain, fungi	Fungal Zn(2)-Cys(6) binuclear cluster domain,Fungal specific transcription factor domain	HMMPfam	none
74	406_258264_6	Aspneoi1	Aspergillus	neoindicus	Terrei	215518	-	6	870610	871787	+	Radical SAM	Radical SAM superfamily	HMMPfam	none
74	406_258264_6	Aspneoi1	Aspergillus	neoindicus	Terrei	258264	PKS	6	872985	878431	+	Beta-ketoacyl synthase, N-terminal,Beta-ketoacyl synthase, C-terminal,Acyl transferase,Acyl carrier protein-like	Beta-ketoacyl synthase, N-terminal domain,Beta-ketoacyl synthase, C-terminal domain,Acyl transferase domain,Phosphopantetheine attachment site	HMMPfam	none
75	306_154708_6	Aspall1	Aspergillus	allahabadii	Terrei	145660	-	6	1145294	1146912	+	Major facilitator superfamily	Major Facilitator Superfamily	HMMPfam	none
75	306_154708_6	Aspall1	Aspergillus	allahabadii	Terrei	154705	-	6	1147324	1149114	+	Major facilitator superfamily	Major Facilitator Superfamily	HMMPfam	none
75	306_154708_6	Aspall1	Aspergillus	allahabadii	Terrei	145662	-	6	1149155	1150870	-	Domain of unknown function DUF126,Domain of unknown function DUF521	Protein of unknown function DUF126,Protein of unknown function (DUF521)	HMMPfam	none
75	306_154708_6	Aspall1	Aspergillus	allahabadii	Terrei	124987	-	6	1151283	1152307	+	Alpha/beta hydrolase fold-3	alpha/beta hydrolase fold	HMMPfam	none
75	306_154708_6	Aspall1	Aspergillus	allahabadii	Terrei	154708	NRPS-Like	6	1152823	1156122	+	AMP-dependent synthetase/ligase,Acyl carrier protein-like,Male sterility, NAD-binding	AMP-binding enzyme,Phosphopantetheine attachment site,Male sterility protein	HMMPfam	none
75	306_154708_6	Aspall1	Aspergillus	allahabadii	Terrei	124988	-	6	1156567	1158234	+	Cytochrome P450	Cytochrome P450	HMMPfam	none
75	307_200924_3	Aspamb1	Aspergillus	ambiguus	Terrei	175758	-	3	589779	590597	-	Short-chain dehydrogenase/reductase SDR	short chain dehydrogenase	HMMPfam	none
75	307_200924_3	Aspamb1	Aspergillus	ambiguus	Terrei	175760	-	3	592149	592367	-	none	none	none	none
75	307_200924_3	Aspamb1	Aspergillus	ambiguus	Terrei	200924	NRPS-Like	3	592627	595939	+	AMP-dependent synthetase/ligase,Acyl carrier protein-like,Male sterility, NAD-binding	AMP-binding enzyme,Phosphopantetheine attachment site,Male sterility protein	HMMPfam	none
75	406_259055_2	Aspneoi1	Aspergillus	neoindicus	Terrei	259055	NRPS-Like	2	4242	7537	+	AMP-dependent synthetase/ligase,Male sterility, NAD-binding	AMP-binding enzyme,Male sterility protein	HMMPfam	none
75	406_259055_2	Aspneoi1	Aspergillus	neoindicus	Terrei	259062	-	2	7944	9643	+	Cytochrome P450	Cytochrome P450	HMMPfam	none
77	308_172164_8	Aspaur1	Aspergillus	aureoterreus	Terrei	172164	PKS	8	377	7808	-	Beta-ketoacyl synthase, N-terminal,Beta-ketoacyl synthase, C-terminal,Acyl transferase,Polyketide synthase, ketoreductase domain	Beta-ketoacyl synthase, N-terminal domain,Beta-ketoacyl synthase, C-terminal domain,Acyl transferase domain,KR domain	HMMPfam	none
77	308_172164_8	Aspaur1	Aspergillus	aureoterreus	Terrei	181493	-	8	8329	9505	+	none	none	none	none
77	308_172164_8	Aspaur1	Aspergillus	aureoterreus	Terrei	181494	-	8	9745	10743	+	none	none	none	none
77	308_172164_8	Aspaur1	Aspergillus	aureoterreus	Terrei	181495	-	8	11153	13422	-	Glucose-methanol-choline oxidoreductase, N-terminal,Glucose-methanol-choline oxidoreductase, C-terminal	GMC oxidoreductase	HMMPfam	none
77	308_172164_8	Aspaur1	Aspergillus	aureoterreus	Terrei	181496	-	8	13723	14978	+	none	none	none	none
77	308_172164_8	Aspaur1	Aspergillus	aureoterreus	Terrei	160868	-	8	15899	17058	+	Short-chain dehydrogenase/reductase SDR	short chain dehydrogenase	HMMPfam	none
77	308_172164_8	Aspaur1	Aspergillus	aureoterreus	Terrei	186927	-	8	17496	18793	-	Monooxygenase, FAD-binding	FAD binding domain	HMMPfam	none
77	308_172164_8	Aspaur1	Aspergillus	aureoterreus	Terrei	172168	-	8	19820	21784	-	none	none	none	none
77	406_249272_8	Aspneoi1	Aspergillus	neoindicus	Terrei	121130	-	8	686812	689433	+	Zn(2)-C6 fungal-type DNA-binding domain,Transcription factor domain, fungi	Fungal Zn(2)-Cys(6) binuclear cluster domain,Fungal specific transcription factor domain	HMMPfam	none
77	406_249272_8	Aspneoi1	Aspergillus	neoindicus	Terrei	121362	-	8	690169	691231	+	Glycoside hydrolase, family 43	Glycosyl hydrolases family 43	HMMPfam	none
77	406_249272_8	Aspneoi1	Aspergillus	neoindicus	Terrei	121222	-	8	691245	691677	+	none	none	none	none
77	406_249272_8	Aspneoi1	Aspergillus	neoindicus	Terrei	249270	-	8	691705	693681	-	Ankyrin repeat,Ankyrin repeat-containing domain	Ankyrin repeat,Ankyrin repeats (3 copies)	HMMPfam	none
77	406_249272_8	Aspneoi1	Aspergillus	neoindicus	Terrei	241833	-	8	693931	696514	-	Glycosyl hydrolase family, N-terminal domain	Glycosyl hydrolase family 65, N-terminal domain	HMMPfam	none
77	406_249272_8	Aspneoi1	Aspergillus	neoindicus	Terrei	249272	PKS	8	696815	704274	-	Beta-ketoacyl synthase, N-terminal,Beta-ketoacyl synthase, C-terminal,Acyl transferase,Polyketide synthase, ketoreductase domain	Beta-ketoacyl synthase, N-terminal domain,Beta-ketoacyl synthase, C-terminal domain,Acyl transferase domain,KR domain	HMMPfam	none
77	406_249272_8	Aspneoi1	Aspergillus	neoindicus	Terrei	219485	-	8	707326	708956	-	Flavin monooxygenase-like	Flavin-binding monooxygenase-like	HMMPfam	none
77	406_249272_8	Aspneoi1	Aspergillus	neoindicus	Terrei	219487	-	8	710306	711331	+	none	none	none	none
78	303_144008_6	Aspala1	Aspergillus	alabamensis	Terrei	144007	-	6	996778	997773	-	Short-chain dehydrogenase/reductase SDR	short chain dehydrogenase	HMMPfam	none
78	303_144008_6	Aspala1	Aspergillus	alabamensis	Terrei	144008	PKS	6	998954	1001925	+	Beta-ketoacyl synthase, N-terminal,Beta-ketoacyl synthase, C-terminal,Acyl transferase	Beta-ketoacyl synthase, N-terminal domain,Beta-ketoacyl synthase, C-terminal domain,Acyl transferase domain	HMMPfam	none
78	303_144008_6	Aspala1	Aspergillus	alabamensis	Terrei	114632	-	6	1003770	1005473	-	Thiamine pyrophosphate enzyme, N-terminal TPP-binding domain,Thiamine pyrophosphate enzyme, central domain,Thiamine pyrophosphate enzyme, C-terminal TPP-binding	Thiamine pyrophosphate enzyme, N-terminal TPP binding domain,Thiamine pyrophosphate enzyme, central domain,Thiamine pyrophosphate enzyme, C-terminal TPP binding domain	HMMPfam	none
78	303_144008_6	Aspala1	Aspergillus	alabamensis	Terrei	114673	-	6	1007189	1007998	+	none	none	none	none
78	303_144008_6	Aspala1	Aspergillus	alabamensis	Terrei	165510	-	6	1008800	1010474	-	Cytochrome P450	Cytochrome P450	HMMPfam	none
78	303_144008_6	Aspala1	Aspergillus	alabamensis	Terrei	144011	-	6	1011740	1014236	+	AMP-dependent synthetase/ligase,Male sterility, NAD-binding	AMP-binding enzyme,Male sterility protein	HMMPfam	none
78	306_153603_8	Aspall1	Aspergillus	allahabadii	Terrei	140251	-	8	283037	285528	-	AMP-dependent synthetase/ligase,Acyl carrier protein-like,Male sterility, NAD-binding	AMP-binding enzyme,Phosphopantetheine attachment site,Male sterility protein	HMMPfam	none
78	306_153603_8	Aspall1	Aspergillus	allahabadii	Terrei	59515	-	8	286722	288486	+	Cytochrome P450	Cytochrome P450	HMMPfam	none
78	306_153603_8	Aspall1	Aspergillus	allahabadii	Terrei	59546	-	8	288874	289965	-	Alcohol dehydrogenase GroES-like,Alcohol dehydrogenase, C-terminal	Alcohol dehydrogenase GroES-like domain,Zinc-binding dehydrogenase	HMMPfam	none
78	306_153603_8	Aspall1	Aspergillus	allahabadii	Terrei	59526	-	8	290306	291511	-	Zn(2)-C6 fungal-type DNA-binding domain	Fungal Zn(2)-Cys(6) binuclear cluster domain	HMMPfam	none
78	306_153603_8	Aspall1	Aspergillus	allahabadii	Terrei	59548	-	8	292209	293396	-	none	none	none	none
78	306_153603_8	Aspall1	Aspergillus	allahabadii	Terrei	140254	-	8	294498	296497	+	Thiamine pyrophosphate enzyme, N-terminal TPP-binding domain,Thiamine pyrophosphate enzyme, central domain,Thiamine pyrophosphate enzyme, C-terminal TPP-binding	Thiamine pyrophosphate enzyme, N-terminal TPP binding domain,Thiamine pyrophosphate enzyme, central domain,Thiamine pyrophosphate enzyme, C-terminal TPP binding domain	HMMPfam	none
78	306_153603_8	Aspall1	Aspergillus	allahabadii	Terrei	153603	HYBRID	8	297243	309662	-	Beta-ketoacyl synthase, N-terminal,Beta-ketoacyl synthase, C-terminal,Acyl transferase,Methyltransferase type 12,Polyketide synthase, ketoreductase domain,Acyl carrier protein-like,Condensation domain,AMP-dependent synthetase/ligase,Male sterility, NAD-binding	Beta-ketoacyl synthase, N-terminal domain,Beta-ketoacyl synthase, C-terminal domain,Acyl transferase domain,Methyltransferase domain,KR domain,Phosphopantetheine attachment site,Condensation domain,AMP-binding enzyme,Male sterility protein	HMMPfam	none
78	306_153603_8	Aspall1	Aspergillus	allahabadii	Terrei	150611	-	8	310920	311915	+	Short-chain dehydrogenase/reductase SDR	short chain dehydrogenase	HMMPfam	none
78	354_171691_8	Aspflo1	Aspergillus	floccosus	Terrei	186824	-	8	303073	305584	-	Acyl carrier protein-like,Male sterility, NAD-binding	Phosphopantetheine attachment site,Male sterility protein	HMMPfam	none
78	354_171691_8	Aspflo1	Aspergillus	floccosus	Terrei	162523	-	8	306836	308517	+	Cytochrome P450	Cytochrome P450	HMMPfam	none
78	354_171691_8	Aspflo1	Aspergillus	floccosus	Terrei	171687	-	8	308720	309811	-	Alcohol dehydrogenase GroES-like,Alcohol dehydrogenase, C-terminal	Alcohol dehydrogenase GroES-like domain,Zinc-binding dehydrogenase	HMMPfam	none
78	354_171691_8	Aspflo1	Aspergillus	floccosus	Terrei	171688	-	8	310141	311343	-	Zn(2)-C6 fungal-type DNA-binding domain	Fungal Zn(2)-Cys(6) binuclear cluster domain	HMMPfam	none
78	354_171691_8	Aspflo1	Aspergillus	floccosus	Terrei	142942	-	8	312016	313203	-	none	none	none	none
78	354_171691_8	Aspflo1	Aspergillus	floccosus	Terrei	142947	-	8	314300	316298	+	Thiamine pyrophosphate enzyme, N-terminal TPP-binding domain,Thiamine pyrophosphate enzyme, central domain,Thiamine pyrophosphate enzyme, C-terminal TPP-binding	Thiamine pyrophosphate enzyme, N-terminal TPP binding domain,Thiamine pyrophosphate enzyme, central domain,Thiamine pyrophosphate enzyme, C-terminal TPP binding domain	HMMPfam	none
78	354_171691_8	Aspflo1	Aspergillus	floccosus	Terrei	171691	HYBRID	8	316837	329227	-	Beta-ketoacyl synthase, N-terminal,Beta-ketoacyl synthase, C-terminal,Acyl transferase,Methyltransferase type 12,Polyketide synthase, ketoreductase domain,Acyl carrier protein-like,Condensation domain,AMP-dependent synthetase/ligase,Male sterility, NAD-binding	Beta-ketoacyl synthase, N-terminal domain,Beta-ketoacyl synthase, C-terminal domain,Acyl transferase domain,Methyltransferase domain,KR domain,Phosphopantetheine attachment site,Condensation domain,AMP-binding enzyme,Male sterility protein	HMMPfam	none
78	354_171691_8	Aspflo1	Aspergillus	floccosus	Terrei	186835	-	8	330417	331412	+	Short-chain dehydrogenase/reductase SDR	short chain dehydrogenase	HMMPfam	none
78	406_209621_9	Aspneoi1	Aspergillus	neoindicus	Terrei	243404	-	9	179585	182080	-	AMP-dependent synthetase/ligase,Acyl carrier protein-like,Male sterility, NAD-binding	AMP-binding enzyme,Phosphopantetheine attachment site,Male sterility protein	HMMPfam	none
78	406_209621_9	Aspneoi1	Aspergillus	neoindicus	Terrei	252213	-	9	183288	184999	+	Cytochrome P450	Cytochrome P450	HMMPfam	none
78	406_209621_9	Aspneoi1	Aspergillus	neoindicus	Terrei	252214	-	9	185405	186496	-	Alcohol dehydrogenase GroES-like,Alcohol dehydrogenase, C-terminal	Alcohol dehydrogenase GroES-like domain,Zinc-binding dehydrogenase	HMMPfam	none
78	406_209621_9	Aspneoi1	Aspergillus	neoindicus	Terrei	226762	-	9	186837	187439	-	none	none	none	none
78	406_209621_9	Aspneoi1	Aspergillus	neoindicus	Terrei	226763	-	9	188367	188579	+	none	none	none	none
78	406_209621_9	Aspneoi1	Aspergillus	neoindicus	Terrei	226764	-	9	188727	189914	-	none	none	none	none
78	406_209621_9	Aspneoi1	Aspergillus	neoindicus	Terrei	226767	-	9	191025	193027	+	Thiamine pyrophosphate enzyme, N-terminal TPP-binding domain,Thiamine pyrophosphate enzyme, central domain,Thiamine pyrophosphate enzyme, C-terminal TPP-binding	Thiamine pyrophosphate enzyme, N-terminal TPP binding domain,Thiamine pyrophosphate enzyme, central domain,Thiamine pyrophosphate enzyme, C-terminal TPP binding domain	HMMPfam	none
78	406_209621_9	Aspneoi1	Aspergillus	neoindicus	Terrei	209621	HYBRID	9	193764	206204	-	Beta-ketoacyl synthase, N-terminal,Beta-ketoacyl synthase, C-terminal,Acyl transferase,Methyltransferase type 12,Polyketide synthase, ketoreductase domain,Acyl carrier protein-like,Condensation domain,AMP-dependent synthetase/ligase,Male sterility, NAD-binding	Beta-ketoacyl synthase, N-terminal domain,Beta-ketoacyl synthase, C-terminal domain,Acyl transferase domain,Methyltransferase domain,KR domain,Phosphopantetheine attachment site,Condensation domain,AMP-binding enzyme,Male sterility protein	HMMPfam	none
78	406_209621_9	Aspneoi1	Aspergillus	neoindicus	Terrei	252220	-	9	207465	208460	+	Short-chain dehydrogenase/reductase SDR	short chain dehydrogenase	HMMPfam	none
79	306_152141_14	Aspall1	Aspergillus	allahabadii	Terrei	148462	-	14	156787	158316	+	Major facilitator superfamily	Major Facilitator Superfamily	HMMPfam	none
79	306_152141_14	Aspall1	Aspergillus	allahabadii	Terrei	152136	-	14	158733	160157	+	3-Oxoacyl-[acyl-carrier-protein (ACP)] synthase III,Thiolase, C-terminal	3-Oxoacyl-[acyl-carrier-protein (ACP)] synthase III,Thiolase, C-terminal domain	HMMPfam	none
79	306_152141_14	Aspall1	Aspergillus	allahabadii	Terrei	26487	-	14	161622	161990	-	none	none	none	none
79	306_152141_14	Aspall1	Aspergillus	allahabadii	Terrei	138844	-	14	164135	165922	-	Glycosyl hydrolase, family 88	Glycosyl Hydrolase Family 88	HMMPfam	none
79	306_152141_14	Aspall1	Aspergillus	allahabadii	Terrei	26541	-	14	166356	167940	-	Cytochrome P450	Cytochrome P450	HMMPfam	none
79	306_152141_14	Aspall1	Aspergillus	allahabadii	Terrei	26540	-	14	168462	170756	-	Heterokaryon incompatibility	Heterokaryon incompatibility protein (HET)	HMMPfam	none
79	306_152141_14	Aspall1	Aspergillus	allahabadii	Terrei	148468	-	14	171036	172339	-	none	none	none	none
79	306_152141_14	Aspall1	Aspergillus	allahabadii	Terrei	152141	PKS	14	172672	179315	-	Beta-ketoacyl synthase, N-terminal,Beta-ketoacyl synthase, C-terminal,Acyl transferase,Acyl carrier protein-like,Thioesterase	Beta-ketoacyl synthase, N-terminal domain,Beta-ketoacyl synthase, C-terminal domain,Acyl transferase domain,Phosphopantetheine attachment site,Thioesterase domain	HMMPfam	none
79	306_152141_14	Aspall1	Aspergillus	allahabadii	Terrei	148470	-	14	179939	180601	-	Scytalone dehydratase	Scytalone dehydratase	HMMPfam	none
79	306_152141_14	Aspall1	Aspergillus	allahabadii	Terrei	148471	-	14	180972	181827	+	Short-chain dehydrogenase/reductase SDR	short chain dehydrogenase	HMMPfam	none
79	306_152141_14	Aspall1	Aspergillus	allahabadii	Terrei	130264	-	14	182383	183894	+	Protein of unknown function DUF1100, hydrolase-like	DUF1100	HMMPfam	none
79	306_152141_14	Aspall1	Aspergillus	allahabadii	Terrei	152142	-	14	184362	186452	+	Multicopper oxidase, type 3,Multicopper oxidase, type 1,Multicopper oxidase, type 2	Multicopper oxidase	HMMPfam	none
79	306_152141_14	Aspall1	Aspergillus	allahabadii	Terrei	138851	-	14	186776	189335	+	Multicopper oxidase, type 3,Multicopper oxidase, type 1,Multicopper oxidase, type 2	Multicopper oxidase	HMMPfam	none
79	306_152141_14	Aspall1	Aspergillus	allahabadii	Terrei	148473	-	14	191525	193475	-	none	none	none	none
79	307_208603_3	Aspamb1	Aspergillus	ambiguus	Terrei	208603	PKS	3	232704	239341	-	Beta-ketoacyl synthase, N-terminal,Beta-ketoacyl synthase, C-terminal,Acyl transferase,Acyl carrier protein-like,Thioesterase	Beta-ketoacyl synthase, N-terminal domain,Beta-ketoacyl synthase, C-terminal domain,Acyl transferase domain,Phosphopantetheine attachment site,Thioesterase domain	HMMPfam	none
79	307_208603_3	Aspamb1	Aspergillus	ambiguus	Terrei	202784	-	3	239984	240643	-	Scytalone dehydratase	Scytalone dehydratase	HMMPfam	none
79	307_208603_3	Aspamb1	Aspergillus	ambiguus	Terrei	202785	-	3	240988	241835	+	Short-chain dehydrogenase/reductase SDR	short chain dehydrogenase	HMMPfam	none
80	303_164431_12	Aspala1	Aspergillus	alabamensis	Terrei	143026	-	12	374781	376682	-	Transcription factor domain, fungi	Fungal specific transcription factor domain	HMMPfam	none
80	303_164431_12	Aspala1	Aspergillus	alabamensis	Terrei	151776	-	12	377120	378347	-	NmrA-like domain	NmrA-like family	HMMPfam	none
80	303_164431_12	Aspala1	Aspergillus	alabamensis	Terrei	125760	-	12	379357	380284	+	Short-chain dehydrogenase/reductase SDR	short chain dehydrogenase	HMMPfam	none
80	303_164431_12	Aspala1	Aspergillus	alabamensis	Terrei	151778	-	12	383316	384400	+	Formate/nitrite transporter	Formate/nitrite transporter	HMMPfam	none
80	303_164431_12	Aspala1	Aspergillus	alabamensis	Terrei	164429	-	12	386371	388106	+	Major facilitator superfamily	Major Facilitator Superfamily	HMMPfam	none
80	303_164431_12	Aspala1	Aspergillus	alabamensis	Terrei	151780	-	12	388225	389568	-	none	none	none	none
80	303_164431_12	Aspala1	Aspergillus	alabamensis	Terrei	164431	PKS	12	389861	397430	-	Beta-ketoacyl synthase, N-terminal,Beta-ketoacyl synthase, C-terminal,Acyl transferase,Alcohol dehydrogenase GroES-like,Alcohol dehydrogenase, C-terminal,Polyketide synthase, ketoreductase domain,Acyl carrier protein-like	Beta-ketoacyl synthase, N-terminal domain,Beta-ketoacyl synthase, C-terminal domain,Acyl transferase domain,Alcohol dehydrogenase GroES-like domain,Zinc-binding dehydrogenase,KR domain,Phosphopantetheine attachment site	HMMPfam	none
80	303_164431_12	Aspala1	Aspergillus	alabamensis	Terrei	143030	-	12	398110	399520	+	Serine hydrolase FSH,Lipocalin-like domain	Serine hydrolase (FSH1),Lipocalin-like domain	HMMPfam	none
80	303_164431_12	Aspala1	Aspergillus	alabamensis	Terrei	125772	-	12	399956	400681	+	Glutathione S-transferase, N-terminal,Glutathione S-transferase, C-terminal	Glutathione S-transferase, N-terminal domain,Glutathione S-transferase, C-terminal domain	HMMPfam	none
80	303_164431_12	Aspala1	Aspergillus	alabamensis	Terrei	151784	PKS	12	401958	409661	+	Beta-ketoacyl synthase, N-terminal,Beta-ketoacyl synthase, C-terminal,Acyl transferase,Methyltransferase type 12,Polyketide synthase, ketoreductase domain,Acyl carrier protein-like	Beta-ketoacyl synthase, N-terminal domain,Beta-ketoacyl synthase, C-terminal domain,Acyl transferase domain,Methyltransferase domain,KR domain,Phosphopantetheine attachment site	HMMPfam	none
80	303_164431_12	Aspala1	Aspergillus	alabamensis	Terrei	151785	-	12	410205	411969	+	Major facilitator superfamily	Major Facilitator Superfamily	HMMPfam	none
80	303_164431_12	Aspala1	Aspergillus	alabamensis	Terrei	125777	-	12	412057	414343	-	Zn(2)-C6 fungal-type DNA-binding domain,Transcription factor domain, fungi	Fungal Zn(2)-Cys(6) binuclear cluster domain,Fungal specific transcription factor domain	HMMPfam	none
80	306_148833_9	Aspall1	Aspergillus	allahabadii	Terrei	130773	-	9	293649	294548	+	Short-chain dehydrogenase/reductase SDR	short chain dehydrogenase	HMMPfam	none
80	306_148833_9	Aspall1	Aspergillus	allahabadii	Terrei	130776	-	9	297344	298437	+	Formate/nitrite transporter	Formate/nitrite transporter	HMMPfam	none
80	306_148833_9	Aspall1	Aspergillus	allahabadii	Terrei	130777	-	9	300269	301997	+	Major facilitator superfamily	Major Facilitator Superfamily	HMMPfam	none
80	306_148833_9	Aspall1	Aspergillus	allahabadii	Terrei	148832	-	9	302122	303451	-	none	none	none	none
80	306_148833_9	Aspall1	Aspergillus	allahabadii	Terrei	148833	PKS	9	303869	311426	-	Beta-ketoacyl synthase, N-terminal,Beta-ketoacyl synthase, C-terminal,Acyl transferase,Alcohol dehydrogenase GroES-like,Alcohol dehydrogenase, C-terminal,Polyketide synthase, ketoreductase domain,Acyl carrier protein-like	Beta-ketoacyl synthase, N-terminal domain,Beta-ketoacyl synthase, C-terminal domain,Acyl transferase domain,Alcohol dehydrogenase GroES-like domain,Zinc-binding dehydrogenase,KR domain,Phosphopantetheine attachment site	HMMPfam	none
80	306_148833_9	Aspall1	Aspergillus	allahabadii	Terrei	148834	-	9	312112	312912	+	Serine hydrolase FSH	Serine hydrolase (FSH1)	HMMPfam	none
80	306_148833_9	Aspall1	Aspergillus	allahabadii	Terrei	148835	-	9	313946	314673	+	Glutathione S-transferase, N-terminal,Glutathione S-transferase, C-terminal	Glutathione S-transferase, N-terminal domain,Glutathione S-transferase, C-terminal domain	HMMPfam	none
80	306_148833_9	Aspall1	Aspergillus	allahabadii	Terrei	152332	PKS	9	315898	323719	+	Beta-ketoacyl synthase, N-terminal,Beta-ketoacyl synthase, C-terminal,Acyl transferase,Methyltransferase type 12,Alcohol dehydrogenase GroES-like,Polyketide synthase, ketoreductase domain	Beta-ketoacyl synthase, N-terminal domain,Beta-ketoacyl synthase, C-terminal domain,Acyl transferase domain,Methyltransferase domain,Alcohol dehydrogenase GroES-like domain,KR domain	HMMPfam	none
80	306_148833_9	Aspall1	Aspergillus	allahabadii	Terrei	148838	-	9	324205	325990	+	Major facilitator superfamily	Major Facilitator Superfamily	HMMPfam	none
80	307_194827_5	Aspamb1	Aspergillus	ambiguus	Terrei	194827	PKS	5	147251	155283	-	Beta-ketoacyl synthase, N-terminal,Beta-ketoacyl synthase, C-terminal,Acyl transferase,Alcohol dehydrogenase GroES-like,Polyketide synthase, ketoreductase domain,Acyl carrier protein-like	Beta-ketoacyl synthase, N-terminal domain,Beta-ketoacyl synthase, C-terminal domain,Acyl transferase domain,Alcohol dehydrogenase GroES-like domain,KR domain,Phosphopantetheine attachment site	HMMPfam	none
80	307_194827_5	Aspamb1	Aspergillus	ambiguus	Terrei	204164	-	5	158014	158403	-	Serine hydrolase FSH	Serine hydrolase (FSH1)	HMMPfam	none
80	307_194827_5	Aspamb1	Aspergillus	ambiguus	Terrei	209620	PKS-Like	5	159507	167092	+	Beta-ketoacyl synthase, N-terminal,Beta-ketoacyl synthase, C-terminal,Alcohol dehydrogenase GroES-like,Alcohol dehydrogenase, C-terminal,Polyketide synthase, ketoreductase domain	Beta-ketoacyl synthase, N-terminal domain,Beta-ketoacyl synthase, C-terminal domain,Alcohol dehydrogenase GroES-like domain,Zinc-binding dehydrogenase,KR domain	HMMPfam	none
80	307_194827_5	Aspamb1	Aspergillus	ambiguus	Terrei	183985	-	5	167369	168708	+	none	none	none	none
80	307_194827_5	Aspamb1	Aspergillus	ambiguus	Terrei	89789	-	5	168857	170607	-	Major facilitator superfamily	Major Facilitator Superfamily	HMMPfam	none
80	308_186622_8	Aspaur1	Aspergillus	aureoterreus	Terrei	159998	-	8	233276	235000	+	Major facilitator superfamily	Major Facilitator Superfamily	HMMPfam	none
80	308_186622_8	Aspaur1	Aspergillus	aureoterreus	Terrei	181086	-	8	235108	236461	-	none	none	none	none
80	308_186622_8	Aspaur1	Aspergillus	aureoterreus	Terrei	186622	PKS	8	236710	244261	-	Beta-ketoacyl synthase, N-terminal,Beta-ketoacyl synthase, C-terminal,Acyl transferase,Alcohol dehydrogenase GroES-like,Alcohol dehydrogenase, C-terminal,Polyketide synthase, ketoreductase domain,Acyl carrier protein-like	Beta-ketoacyl synthase, N-terminal domain,Beta-ketoacyl synthase, C-terminal domain,Acyl transferase domain,Alcohol dehydrogenase GroES-like domain,Zinc-binding dehydrogenase,KR domain,Phosphopantetheine attachment site	HMMPfam	none
80	308_186622_8	Aspaur1	Aspergillus	aureoterreus	Terrei	181088	-	8	244951	245751	+	Serine hydrolase FSH	Serine hydrolase (FSH1)	HMMPfam	none
80	308_186622_8	Aspaur1	Aspergillus	aureoterreus	Terrei	181089	-	8	246806	247531	+	Glutathione S-transferase, N-terminal,Glutathione S-transferase, C-terminal	Glutathione S-transferase, N-terminal domain,Glutathione S-transferase, C-terminal domain	HMMPfam	none
80	308_186622_8	Aspaur1	Aspergillus	aureoterreus	Terrei	186624	PKS	8	248517	256481	+	Beta-ketoacyl synthase, N-terminal,Beta-ketoacyl synthase, C-terminal,Acyl transferase,Methyltransferase type 12,Polyketide synthase, ketoreductase domain,Acyl carrier protein-like	Beta-ketoacyl synthase, N-terminal domain,Beta-ketoacyl synthase, C-terminal domain,Acyl transferase domain,Methyltransferase domain,KR domain,Phosphopantetheine attachment site	HMMPfam	none
80	308_186622_8	Aspaur1	Aspergillus	aureoterreus	Terrei	181092	-	8	256936	258688	+	Major facilitator superfamily	Major Facilitator Superfamily	HMMPfam	none
80	308_186622_8	Aspaur1	Aspergillus	aureoterreus	Terrei	44231	-	8	258777	261108	-	Zn(2)-C6 fungal-type DNA-binding domain,Transcription factor domain, fungi	Fungal Zn(2)-Cys(6) binuclear cluster domain,Fungal specific transcription factor domain	HMMPfam	none
80	354_182062_18	Aspflo1	Aspergillus	floccosus	Terrei	182057	-	18	491	2056	+	Transferase	Transferase family	HMMPfam	none
80	354_182062_18	Aspflo1	Aspergillus	floccosus	Terrei	180267	-	18	4348	5364	+	none	none	none	none
80	354_182062_18	Aspflo1	Aspergillus	floccosus	Terrei	182060	-	18	6858	8560	-	FAD linked oxidase, N-terminal,Berberine/berberine-like	FAD binding domain,Berberine and berberine like	HMMPfam	none
80	354_182062_18	Aspflo1	Aspergillus	floccosus	Terrei	182062	NRPS	18	10384	13713	+	AMP-dependent synthetase/ligase,Acyl carrier protein-like,Condensation domain	AMP-binding enzyme,Phosphopantetheine attachment site,Condensation domain	HMMPfam	none
80	354_182062_18	Aspflo1	Aspergillus	floccosus	Terrei	169500	-	18	16083	17556	+	none	none	none	none
80	354_182062_18	Aspflo1	Aspergillus	floccosus	Terrei	180271	-	18	18274	19067	-	SMP-30/Gluconolactonase/LRE-like region	SMP-30/Gluconolaconase/LRE-like region	HMMPfam	none
80	354_182062_18	Aspflo1	Aspergillus	floccosus	Terrei	169501	-	18	19687	21098	-	Beta-lactamase-related	Beta-lactamase	HMMPfam	none
80	354_182062_18	Aspflo1	Aspergillus	floccosus	Terrei	182063	-	18	21894	22909	-	Amidohydrolase 2	Amidohydrolase	HMMPfam	none
80	354_182062_18	Aspflo1	Aspergillus	floccosus	Terrei	169503	-	18	25157	26453	-	Alcohol dehydrogenase GroES-like,Alcohol dehydrogenase, C-terminal	Alcohol dehydrogenase GroES-like domain,Zinc-binding dehydrogenase	HMMPfam	none
80	354_182062_18	Aspflo1	Aspergillus	floccosus	Terrei	160034	-	18	27302	28596	+	none	none	none	none
80	354_182062_18	Aspflo1	Aspergillus	floccosus	Terrei	182065	-	18	29610	31349	+	Major facilitator superfamily	Major Facilitator Superfamily	HMMPfam	none
80	354_182062_18	Aspflo1	Aspergillus	floccosus	Terrei	182069	-	18	31463	32800	-	none	none	none	none
80	354_182062_18	Aspflo1	Aspergillus	floccosus	Terrei	182071	PKS	18	33095	40665	-	Beta-ketoacyl synthase, N-terminal,Beta-ketoacyl synthase, C-terminal,Acyl transferase,Alcohol dehydrogenase GroES-like,Alcohol dehydrogenase, C-terminal,Polyketide synthase, ketoreductase domain,Acyl carrier protein-like	Beta-ketoacyl synthase, N-terminal domain,Beta-ketoacyl synthase, C-terminal domain,Acyl transferase domain,Alcohol dehydrogenase GroES-like domain,Zinc-binding dehydrogenase,KR domain,Phosphopantetheine attachment site	HMMPfam	none
80	354_182062_18	Aspflo1	Aspergillus	floccosus	Terrei	169508	-	18	41373	42860	+	Serine hydrolase FSH,Lipocalin-like domain	Serine hydrolase (FSH1),Lipocalin-like domain	HMMPfam	none
80	354_182062_18	Aspflo1	Aspergillus	floccosus	Terrei	182072	-	18	43202	43931	+	Glutathione S-transferase, N-terminal,Glutathione S-transferase, C-terminal	Glutathione S-transferase, N-terminal domain,Glutathione S-transferase, C-terminal domain	HMMPfam	none
80	354_182062_18	Aspflo1	Aspergillus	floccosus	Terrei	182073	PKS	18	44979	52803	+	Beta-ketoacyl synthase, N-terminal,Beta-ketoacyl synthase, C-terminal,Acyl transferase,Methyltransferase type 12,Acyl carrier protein-like	Beta-ketoacyl synthase, N-terminal domain,Beta-ketoacyl synthase, C-terminal domain,Acyl transferase domain,Methyltransferase domain,Phosphopantetheine attachment site	HMMPfam	none
80	354_182062_18	Aspflo1	Aspergillus	floccosus	Terrei	182075	-	18	53234	55017	+	Major facilitator superfamily	Major Facilitator Superfamily	HMMPfam	none
80	354_182062_18	Aspflo1	Aspergillus	floccosus	Terrei	169512	-	18	55109	57107	-	Transcription factor domain, fungi	Fungal specific transcription factor domain	HMMPfam	none
80	406_128858_7	Aspneoi1	Aspergillus	neoindicus	Terrei	249572	-	7	1527076	1529292	+	Zn(2)-C6 fungal-type DNA-binding domain,Transcription factor domain, fungi	Fungal Zn(2)-Cys(6) binuclear cluster domain,Fungal specific transcription factor domain	HMMPfam	none
80	406_128858_7	Aspneoi1	Aspergillus	neoindicus	Terrei	261258	-	7	1529371	1531107	-	Glycoside hydrolase, family 43	Glycosyl hydrolases family 43	HMMPfam	none
80	406_128858_7	Aspneoi1	Aspergillus	neoindicus	Terrei	220321	-	7	1532421	1532846	-	Domain of unknown function DUF4243	Protein of unknown function (DUF4243)	HMMPfam	none
80	406_128858_7	Aspneoi1	Aspergillus	neoindicus	Terrei	128835	-	7	1533861	1534964	+	none	none	none	none
80	406_128858_7	Aspneoi1	Aspergillus	neoindicus	Terrei	128843	-	7	1535359	1536003	-	none	none	none	none
80	406_128858_7	Aspneoi1	Aspergillus	neoindicus	Terrei	128852	-	7	1536376	1537203	-	Serine hydrolase FSH	Serine hydrolase (FSH1)	HMMPfam	none
80	406_128858_7	Aspneoi1	Aspergillus	neoindicus	Terrei	128858	PKS	7	1537665	1545374	+	Beta-ketoacyl synthase, N-terminal,Beta-ketoacyl synthase, C-terminal,Acyl transferase,Alcohol dehydrogenase GroES-like,Alcohol dehydrogenase, C-terminal,Polyketide synthase, ketoreductase domain,Acyl carrier protein-like	Beta-ketoacyl synthase, N-terminal domain,Beta-ketoacyl synthase, C-terminal domain,Acyl transferase domain,Alcohol dehydrogenase GroES-like domain,Zinc-binding dehydrogenase,KR domain,Phosphopantetheine attachment site	HMMPfam	none
80	406_260295_4	Aspneoi1	Aspergillus	neoindicus	Terrei	260295	PKS	4	2179552	2189253	-	Beta-ketoacyl synthase, N-terminal,Beta-ketoacyl synthase, C-terminal,Acyl transferase,Methyltransferase type 12,Alcohol dehydrogenase GroES-like,Polyketide synthase, ketoreductase domain,Acyl carrier protein-like	Beta-ketoacyl synthase, N-terminal domain,Beta-ketoacyl synthase, C-terminal domain,Acyl transferase domain,Methyltransferase domain,Alcohol dehydrogenase GroES-like domain,KR domain,Phosphopantetheine attachment site	HMMPfam	none
80	406_260295_4	Aspneoi1	Aspergillus	neoindicus	Terrei	218779	-	4	2190319	2191045	-	Glutathione S-transferase, N-terminal,Glutathione S-transferase, C-terminal	Glutathione S-transferase, N-terminal domain,Glutathione S-transferase, C-terminal domain	HMMPfam	none
80	406_260295_4	Aspneoi1	Aspergillus	neoindicus	Terrei	248996	-	4	2191410	2192909	-	Serine hydrolase FSH,Lipocalin-like domain	Serine hydrolase (FSH1),Lipocalin-like domain	HMMPfam	none
80	406_260295_4	Aspneoi1	Aspergillus	neoindicus	Terrei	248997	PKS	4	2193586	2201141	+	Beta-ketoacyl synthase, N-terminal,Beta-ketoacyl synthase, C-terminal,Acyl transferase,Alcohol dehydrogenase GroES-like,Alcohol dehydrogenase, C-terminal,Polyketide synthase, ketoreductase domain,Acyl carrier protein-like	Beta-ketoacyl synthase, N-terminal domain,Beta-ketoacyl synthase, C-terminal domain,Acyl transferase domain,Alcohol dehydrogenase GroES-like domain,Zinc-binding dehydrogenase,KR domain,Phosphopantetheine attachment site	HMMPfam	none
82	307_178266_9	Aspamb1	Aspergillus	ambiguus	Terrei	207882	-	9	24791	26438	-	Major facilitator superfamily	Major Facilitator Superfamily	HMMPfam	none
82	307_178266_9	Aspamb1	Aspergillus	ambiguus	Terrei	193242	-	9	27107	29135	-	Dihydroxy-acid/6-phosphogluconate dehydratase	Dehydratase family	HMMPfam	none
82	307_178266_9	Aspamb1	Aspergillus	ambiguus	Terrei	201999	-	9	29652	31740	-	Protein kinase domain	Protein kinase domain	HMMPfam	none
82	307_178266_9	Aspamb1	Aspergillus	ambiguus	Terrei	202000	-	9	32979	34579	-	Zn(2)-C6 fungal-type DNA-binding domain,Protein of unknown function DUF3468	Fungal Zn(2)-Cys(6) binuclear cluster domain,Fungal specific transcription factor domain	HMMPfam	none
82	307_178266_9	Aspamb1	Aspergillus	ambiguus	Terrei	178253	-	9	34863	36596	+	Cytochrome P450	Cytochrome P450	HMMPfam	none
82	307_178266_9	Aspamb1	Aspergillus	ambiguus	Terrei	31115	-	9	36753	37503	-	none	none	none	none
82	307_178266_9	Aspamb1	Aspergillus	ambiguus	Terrei	202003	-	9	38130	40435	+	Major facilitator superfamily	Major Facilitator Superfamily	HMMPfam	none
82	307_178266_9	Aspamb1	Aspergillus	ambiguus	Terrei	202004	-	9	40684	41730	-	none	none	none	none
82	307_178266_9	Aspamb1	Aspergillus	ambiguus	Terrei	178266	DMAT	9	42136	42465	-	Aromatic prenyltransferase, DMATS type	Tryptophan dimethylallyltransferase	HMMPfam	none
82	406_256967_11	Aspneoi1	Aspergillus	neoindicus	Terrei	246416	-	11	61832	63584	-	Cytochrome P450	Cytochrome P450	HMMPfam	none
82	406_256967_11	Aspneoi1	Aspergillus	neoindicus	Terrei	256967	DMAT	11	64454	65506	+	Aromatic prenyltransferase, DMATS type	Tryptophan dimethylallyltransferase	HMMPfam	none
82	406_256967_11	Aspneoi1	Aspergillus	neoindicus	Terrei	256968	-	11	67113	68001	+	Short-chain dehydrogenase/reductase SDR	short chain dehydrogenase	HMMPfam	none
82	406_256967_11	Aspneoi1	Aspergillus	neoindicus	Terrei	237837	-	11	68304	69434	+	none	none	none	none
82	406_256967_11	Aspneoi1	Aspergillus	neoindicus	Terrei	237842	-	11	70766	71350	-	none	none	none	none
82	406_256967_11	Aspneoi1	Aspergillus	neoindicus	Terrei	261406	-	11	73853	75347	-	none	none	none	none
82	406_256967_11	Aspneoi1	Aspergillus	neoindicus	Terrei	261408	-	11	75748	77364	+	General substrate transporter	Sugar (and other) transporter	HMMPfam	none
82	406_256967_11	Aspneoi1	Aspergillus	neoindicus	Terrei	237843	-	11	77672	78852	-	none	none	none	none
82	406_256967_11	Aspneoi1	Aspergillus	neoindicus	Terrei	237845	-	11	79461	80202	+	none	none	none	none
82	406_256967_11	Aspneoi1	Aspergillus	neoindicus	Terrei	237846	-	11	80368	82120	-	Cytochrome P450	Cytochrome P450	HMMPfam	none
82	406_256967_11	Aspneoi1	Aspergillus	neoindicus	Terrei	261409	-	11	82388	84035	+	Zn(2)-C6 fungal-type DNA-binding domain,Protein of unknown function DUF3468	Fungal Zn(2)-Cys(6) binuclear cluster domain,Fungal specific transcription factor domain	HMMPfam	none
84	306_152673_3	Aspall1	Aspergillus	allahabadii	Terrei	152672	-	3	56954	58722	-	Cytochrome P450	Cytochrome P450	HMMPfam	none
84	306_152673_3	Aspall1	Aspergillus	allahabadii	Terrei	152673	NRPS-Like	3	59447	62740	+	AMP-dependent synthetase/ligase,Acyl carrier protein-like,Male sterility, NAD-binding	AMP-binding enzyme,Phosphopantetheine attachment site,Male sterility protein	HMMPfam	none
84	306_152673_3	Aspall1	Aspergillus	allahabadii	Terrei	152674	-	3	63149	64769	-	Major facilitator superfamily	Major Facilitator Superfamily	HMMPfam	none
84	307_207202_11	Aspamb1	Aspergillus	ambiguus	Terrei	192508	-	11	35282	36946	-	Major facilitator superfamily	Major Facilitator Superfamily	HMMPfam	none
84	307_207202_11	Aspamb1	Aspergillus	ambiguus	Terrei	207196	-	11	37228	39129	+	Beta-lactamase-like,Alkyl sulfatase dimerisation domain,Alkyl sulfatase, C-terminal	Metallo-beta-lactamase superfamily,Alkyl sulfatase dimerisation,Alkyl sulfatase C-terminal	HMMPfam	none
84	307_207202_11	Aspamb1	Aspergillus	ambiguus	Terrei	192510	-	11	39266	41158	+	Transcription factor domain, fungi	Fungal specific transcription factor domain	HMMPfam	none
84	307_207202_11	Aspamb1	Aspergillus	ambiguus	Terrei	207197	-	11	41382	42907	-	Domain of unknown function DUF1254,Domain of unknown function DUF1214	Protein of unknown function (DUF1254),Protein of unknown function (DUF1214)	HMMPfam	none
84	307_207202_11	Aspamb1	Aspergillus	ambiguus	Terrei	14605	-	11	43673	45170	+	Zn(2)-C6 fungal-type DNA-binding domain,Protein of unknown function DUF3468	Fungal Zn(2)-Cys(6) binuclear cluster domain,Fungal specific transcription factor domain	HMMPfam	none
84	307_207202_11	Aspamb1	Aspergillus	ambiguus	Terrei	200998	-	11	46787	47716	+	none	none	none	none
84	307_207202_11	Aspamb1	Aspergillus	ambiguus	Terrei	192513	-	11	49780	51521	-	Cytochrome P450	Cytochrome P450	HMMPfam	none
84	307_207202_11	Aspamb1	Aspergillus	ambiguus	Terrei	192514	-	11	52812	55149	-	Crotonase superfamily	Enoyl-CoA hydratase/isomerase family	HMMPfam	none
84	307_207202_11	Aspamb1	Aspergillus	ambiguus	Terrei	192515	-	11	55885	57091	-	Aminoglycoside phosphotransferase	Phosphotransferase enzyme family	HMMPfam	none
84	307_207202_11	Aspamb1	Aspergillus	ambiguus	Terrei	207202	NRPS-Like	11	58697	61994	+	AMP-dependent synthetase/ligase,Acyl carrier protein-like,Male sterility, NAD-binding	AMP-binding enzyme,Phosphopantetheine attachment site,Male sterility protein	HMMPfam	none
84	307_207202_11	Aspamb1	Aspergillus	ambiguus	Terrei	207203	-	11	62975	63934	-	Alcohol dehydrogenase GroES-like,Alcohol dehydrogenase, C-terminal	Alcohol dehydrogenase GroES-like domain,Zinc-binding dehydrogenase	HMMPfam	none
85	303_165446_7	Aspala1	Aspergillus	alabamensis	Terrei	128716	-	7	534160	534492	-	Cytochrome P450	Cytochrome P450	HMMPfam	none
85	303_165446_7	Aspala1	Aspergillus	alabamensis	Terrei	165440	-	7	534635	535897	-	Cytochrome P450	Cytochrome P450	HMMPfam	none
85	303_165446_7	Aspala1	Aspergillus	alabamensis	Terrei	153244	-	7	536455	538618	+	Cytochrome P450	Cytochrome P450	HMMPfam	none
85	303_165446_7	Aspala1	Aspergillus	alabamensis	Terrei	165442	-	7	539117	540740	-	Aminotransferase, class I/classII	Aminotransferase class I and II	HMMPfam	none
85	303_165446_7	Aspala1	Aspergillus	alabamensis	Terrei	153246	-	7	541368	542563	+	Fatty acid hydroxylase	Fatty acid hydroxylase superfamily	HMMPfam	none
85	303_165446_7	Aspala1	Aspergillus	alabamensis	Terrei	165445	-	7	543581	547792	+	ABC transporter type 1, transmembrane domain,ABC transporter-like	ABC transporter transmembrane region 2,ABC transporter transmembrane region,ABC transporter	HMMPfam	none
85	303_165446_7	Aspala1	Aspergillus	alabamensis	Terrei	165446	PKS	7	548488	556948	-	Beta-ketoacyl synthase, N-terminal,Beta-ketoacyl synthase, C-terminal,Acyl transferase,Methyltransferase type 12,Alcohol dehydrogenase GroES-like,Alcohol dehydrogenase, C-terminal,Polyketide synthase, ketoreductase domain,Acyl carrier protein-like	Beta-ketoacyl synthase, N-terminal domain,Beta-ketoacyl synthase, C-terminal domain,Acyl transferase domain,Methyltransferase domain,Alcohol dehydrogenase GroES-like domain,Zinc-binding dehydrogenase,KR domain,Phosphopantetheine attachment site	HMMPfam	none
85	308_187803_11	Aspaur1	Aspergillus	aureoterreus	Terrei	168867	-	11	513085	517706	-	Cation-transporting P-type ATPase, N-terminal,P-type ATPase, A domain,HAD-like domain,Cation-transporting P-type ATPase, C-terminal,Serine hydrolase FSH	Cation transporter/ATPase, N-terminus,E1-E2 ATPase,Haloacid dehalogenase-like hydrolase,Cation transporting ATPase, C-terminus,Serine hydrolase (FSH1)	HMMPfam	none
85	308_187803_11	Aspaur1	Aspergillus	aureoterreus	Terrei	149621	-	11	519045	519847	+	none	none	none	none
85	308_187803_11	Aspaur1	Aspergillus	aureoterreus	Terrei	83490	-	11	520047	520283	-	none	none	none	none
85	308_187803_11	Aspaur1	Aspergillus	aureoterreus	Terrei	149622	-	11	520704	522831	+	Inorganic polyphosphate/ATP-NAD kinase	ATP-NAD kinase	HMMPfam	none
85	308_187803_11	Aspaur1	Aspergillus	aureoterreus	Terrei	176251	-	11	523160	524315	-	Ketopantoate reductase, N-terminal domain,Ketopantoate reductase, C-terminal domain	Ketopantoate reductase PanE/ApbA,Ketopantoate reductase PanE/ApbA C terminal	HMMPfam	none
85	308_187803_11	Aspaur1	Aspergillus	aureoterreus	Terrei	176252	-	11	524861	528343	-	Cytochrome P450	Cytochrome P450	HMMPfam	none
85	308_187803_11	Aspaur1	Aspergillus	aureoterreus	Terrei	176253	-	11	528962	531148	+	Cytochrome P450	Cytochrome P450	HMMPfam	none
85	308_187803_11	Aspaur1	Aspergillus	aureoterreus	Terrei	176254	-	11	531657	533278	-	Aminotransferase, class I/classII	Aminotransferase class I and II	HMMPfam	none
85	308_187803_11	Aspaur1	Aspergillus	aureoterreus	Terrei	187800	-	11	534077	535273	+	Fatty acid hydroxylase	Fatty acid hydroxylase superfamily	HMMPfam	none
85	308_187803_11	Aspaur1	Aspergillus	aureoterreus	Terrei	187801	-	11	536349	540530	+	ABC transporter type 1, transmembrane domain,ABC transporter-like	ABC transporter transmembrane region 2,ABC transporter transmembrane region,ABC transporter	HMMPfam	none
85	308_187803_11	Aspaur1	Aspergillus	aureoterreus	Terrei	187803	PKS	11	541356	549817	-	Beta-ketoacyl synthase, N-terminal,Beta-ketoacyl synthase, C-terminal,Acyl transferase,Methyltransferase type 12,Alcohol dehydrogenase GroES-like,Alcohol dehydrogenase, C-terminal,Polyketide synthase, ketoreductase domain,Acyl carrier protein-like	Beta-ketoacyl synthase, N-terminal domain,Beta-ketoacyl synthase, C-terminal domain,Acyl transferase domain,Methyltransferase domain,Alcohol dehydrogenase GroES-like domain,Zinc-binding dehydrogenase,KR domain,Phosphopantetheine attachment site	HMMPfam	none
86	354_178400_11	Aspflo1	Aspergillus	floccosus	Terrei	178400	NRPS	11	155	14932	-	AMP-dependent synthetase/ligase,AMP-binding enzyme C-terminal domain,Acyl carrier protein-like,Condensation domain,Monooxygenase, FAD-binding	AMP-binding enzyme,AMP-binding enzyme C-terminal domain,Phosphopantetheine attachment site,Condensation domain,FAD binding domain	HMMPfam	none
86	354_178400_11	Aspflo1	Aspergillus	floccosus	Terrei	187272	-	11	16086	17481	+	Aminotransferase class V domain	Aminotransferase class-V	HMMPfam	none
86	354_178400_11	Aspflo1	Aspergillus	floccosus	Terrei	178402	-	11	20381	21106	-	Transcription factor domain, fungi	Fungal specific transcription factor domain	HMMPfam	none
86	354_178400_11	Aspflo1	Aspergillus	floccosus	Terrei	187274	-	11	23565	25877	+	Transcription factor domain, fungi	Fungal specific transcription factor domain	HMMPfam	none
86	354_178400_11	Aspflo1	Aspergillus	floccosus	Terrei	187275	-	11	26680	27939	-	Glyoxalase/fosfomycin resistance/dioxygenase domain	Glyoxalase/Bleomycin resistance protein/Dioxygenase superfamily	HMMPfam	none
86	354_178400_11	Aspflo1	Aspergillus	floccosus	Terrei	167788	-	11	28439	29515	+	Fumarylacetoacetase, C-terminal	Fumarylacetoacetate (FAA) hydrolase family	HMMPfam	none
86	354_178400_11	Aspflo1	Aspergillus	floccosus	Terrei	167789	-	11	29829	31992	-	Monooxygenase, FAD-binding	FAD binding domain	HMMPfam	none
86	354_178400_11	Aspflo1	Aspergillus	floccosus	Terrei	167790	-	11	32913	34892	-	Cytochrome P450	Cytochrome P450	HMMPfam	none
86	354_178400_11	Aspflo1	Aspergillus	floccosus	Terrei	156301	-	11	37237	38322	-	Formate/nitrite transporter	Formate/nitrite transporter	HMMPfam	none
86	354_178400_11	Aspflo1	Aspergillus	floccosus	Terrei	122821	-	11	41142	41646	+	YjgF/Yer057p/UK114 family	Endoribonuclease L-PSP	HMMPfam	none
86	354_178400_11	Aspflo1	Aspergillus	floccosus	Terrei	187278	-	11	42006	42920	-	Short-chain dehydrogenase/reductase SDR	short chain dehydrogenase	HMMPfam	none
87	303_144660_7	Aspala1	Aspergillus	alabamensis	Terrei	131002	-	7	58329	59997	+	Major facilitator superfamily	Major Facilitator Superfamily	HMMPfam	none
87	303_144660_7	Aspala1	Aspergillus	alabamensis	Terrei	144660	PKS	7	60286	68116	-	Beta-ketoacyl synthase, N-terminal,Beta-ketoacyl synthase, C-terminal,Acyl transferase,Acyl carrier protein-like,Methyltransferase type 12,Male sterility, NAD-binding	Beta-ketoacyl synthase, N-terminal domain,Beta-ketoacyl synthase, C-terminal domain,Acyl transferase domain,Phosphopantetheine attachment site,Methyltransferase domain,Male sterility protein	HMMPfam	none
87	303_144660_7	Aspala1	Aspergillus	alabamensis	Terrei	144661	-	7	69001	69786	-	Serine hydrolase FSH	Serine hydrolase (FSH1)	HMMPfam	none
87	303_144660_7	Aspala1	Aspergillus	alabamensis	Terrei	154392	-	7	70246	71235	+	Non-haem dioxygenase N-terminal domain,Oxoglutarate/iron-dependent dioxygenase	non-haem dioxygenase in morphine synthesis N-terminal,2OG-Fe(II) oxygenase superfamily	HMMPfam	none
87	303_144660_7	Aspala1	Aspergillus	alabamensis	Terrei	144663	-	7	71409	74986	-	Aldehyde dehydrogenase domain,Transcription factor domain, fungi	Aldehyde dehydrogenase family,Fungal specific transcription factor domain	HMMPfam	none
87	303_144660_7	Aspala1	Aspergillus	alabamensis	Terrei	154394	-	7	75888	76416	-	Glyoxalase-like domain	Glyoxalase-like domain	HMMPfam	none
87	303_144660_7	Aspala1	Aspergillus	alabamensis	Terrei	154395	-	7	76939	77870	+	Short-chain dehydrogenase/reductase SDR	short chain dehydrogenase	HMMPfam	none
87	306_72711_10	Aspall1	Aspergillus	allahabadii	Terrei	121288	-	10	1678207	1679145	-	Short-chain dehydrogenase/reductase SDR	short chain dehydrogenase	HMMPfam	none
87	306_72711_10	Aspall1	Aspergillus	allahabadii	Terrei	143684	-	10	1679631	1680175	+	Glyoxalase-like domain	Glyoxalase-like domain	HMMPfam	none
87	306_72711_10	Aspall1	Aspergillus	allahabadii	Terrei	73340	-	10	1680543	1682045	+	Aldehyde dehydrogenase domain	Aldehyde dehydrogenase family	HMMPfam	none
87	306_72711_10	Aspall1	Aspergillus	allahabadii	Terrei	72749	-	10	1682338	1682835	-	none	none	none	none
87	306_72711_10	Aspall1	Aspergillus	allahabadii	Terrei	143686	-	10	1682969	1684668	+	Transcription factor domain, fungi	Fungal specific transcription factor domain	HMMPfam	none
87	306_72711_10	Aspall1	Aspergillus	allahabadii	Terrei	143687	-	10	1684853	1685848	-	Non-haem dioxygenase N-terminal domain,Oxoglutarate/iron-dependent dioxygenase	non-haem dioxygenase in morphine synthesis N-terminal,2OG-Fe(II) oxygenase superfamily	HMMPfam	none
87	306_72711_10	Aspall1	Aspergillus	allahabadii	Terrei	143688	-	10	1686322	1687110	+	Serine hydrolase FSH	Serine hydrolase (FSH1)	HMMPfam	none
87	306_72711_10	Aspall1	Aspergillus	allahabadii	Terrei	121292	-	10	1687562	1687855	-	none	none	none	none
87	306_72711_10	Aspall1	Aspergillus	allahabadii	Terrei	72711	PKS	10	1688916	1695830	+	Beta-ketoacyl synthase, N-terminal,Beta-ketoacyl synthase, C-terminal,Acyl transferase,Acyl carrier protein-like,Methyltransferase type 12,Male sterility, NAD-binding	Beta-ketoacyl synthase, N-terminal domain,Beta-ketoacyl synthase, C-terminal domain,Acyl transferase domain,Phosphopantetheine attachment site,Methyltransferase domain,Male sterility protein	HMMPfam	none
87	306_72711_10	Aspall1	Aspergillus	allahabadii	Terrei	143690	-	10	1696141	1697812	-	Major facilitator superfamily	Major Facilitator Superfamily	HMMPfam	none
87	354_181164_5	Aspflo1	Aspergillus	floccosus	Terrei	181160	-	5	718456	720117	+	Major facilitator superfamily	Major Facilitator Superfamily	HMMPfam	none
87	354_181164_5	Aspflo1	Aspergillus	floccosus	Terrei	181164	PKS	5	720389	728220	-	Beta-ketoacyl synthase, N-terminal,Beta-ketoacyl synthase, C-terminal,Acyl transferase,Acyl carrier protein-like,Methyltransferase type 12,Male sterility, NAD-binding	Beta-ketoacyl synthase, N-terminal domain,Beta-ketoacyl synthase, C-terminal domain,Acyl transferase domain,Phosphopantetheine attachment site,Methyltransferase domain,Male sterility protein	HMMPfam	none
87	354_181164_5	Aspflo1	Aspergillus	floccosus	Terrei	3579	-	5	729138	729983	-	Serine hydrolase FSH	Serine hydrolase (FSH1)	HMMPfam	none
87	354_181164_5	Aspflo1	Aspergillus	floccosus	Terrei	3619	-	5	730403	731395	+	Non-haem dioxygenase N-terminal domain,Oxoglutarate/iron-dependent dioxygenase	non-haem dioxygenase in morphine synthesis N-terminal,2OG-Fe(II) oxygenase superfamily	HMMPfam	none
87	354_181164_5	Aspflo1	Aspergillus	floccosus	Terrei	140916	-	5	731817	733561	-	Zn(2)-C6 fungal-type DNA-binding domain,Transcription factor domain, fungi	Fungal Zn(2)-Cys(6) binuclear cluster domain,Fungal specific transcription factor domain	HMMPfam	none
87	406_258598_8	Aspneoi1	Aspergillus	neoindicus	Terrei	252582	-	8	246074	247012	-	Short-chain dehydrogenase/reductase SDR	short chain dehydrogenase	HMMPfam	none
87	406_258598_8	Aspneoi1	Aspergillus	neoindicus	Terrei	19493	-	8	247530	248070	+	Glyoxalase-like domain	Glyoxalase-like domain	HMMPfam	none
87	406_258598_8	Aspneoi1	Aspergillus	neoindicus	Terrei	19478	-	8	248427	249929	+	Aldehyde dehydrogenase domain	Aldehyde dehydrogenase family	HMMPfam	none
87	406_258598_8	Aspneoi1	Aspergillus	neoindicus	Terrei	19487	-	8	250720	252555	+	Transcription factor domain, fungi	Fungal specific transcription factor domain	HMMPfam	none
87	406_258598_8	Aspneoi1	Aspergillus	neoindicus	Terrei	227593	-	8	252703	253698	-	Non-haem dioxygenase N-terminal domain,Oxoglutarate/iron-dependent dioxygenase	non-haem dioxygenase in morphine synthesis N-terminal,2OG-Fe(II) oxygenase superfamily	HMMPfam	none
87	406_258598_8	Aspneoi1	Aspergillus	neoindicus	Terrei	227595	-	8	254364	255019	+	Serine hydrolase FSH	Serine hydrolase (FSH1)	HMMPfam	none
87	406_258598_8	Aspneoi1	Aspergillus	neoindicus	Terrei	258598	PKS	8	255850	263672	+	Beta-ketoacyl synthase, N-terminal,Beta-ketoacyl synthase, C-terminal,Acyl transferase,Acyl carrier protein-like,Methyltransferase type 12,Male sterility, NAD-binding	Beta-ketoacyl synthase, N-terminal domain,Beta-ketoacyl synthase, C-terminal domain,Acyl transferase domain,Phosphopantetheine attachment site,Methyltransferase domain,Male sterility protein	HMMPfam	none
87	406_258598_8	Aspneoi1	Aspergillus	neoindicus	Terrei	227604	-	8	263959	265629	-	Major facilitator superfamily	Major Facilitator Superfamily	HMMPfam	none
89	303_81619_16	Aspala1	Aspergillus	alabamensis	Terrei	142922	-	16	1447556	1449263	+	General substrate transporter	Sugar (and other) transporter	HMMPfam	none
89	303_81619_16	Aspala1	Aspergillus	alabamensis	Terrei	125537	-	16	1449809	1450864	-	Glycoside hydrolase, family 61,Cellulose-binding domain, fungal	Glycosyl hydrolase family 61,Fungal cellulose binding domain	HMMPfam	none
89	303_81619_16	Aspala1	Aspergillus	alabamensis	Terrei	151645	-	16	1452558	1453070	+	F-box domain	F-box-like domain,F-box-like,F-box domain	HMMPfam	none
89	303_81619_16	Aspala1	Aspergillus	alabamensis	Terrei	125539	-	16	1453160	1454462	-	NADP-dependent oxidoreductase domain	Aldo/keto reductase family	HMMPfam	none
89	303_81619_16	Aspala1	Aspergillus	alabamensis	Terrei	81560	-	16	1455309	1456686	+	Zn(2)-C6 fungal-type DNA-binding domain,Transcription factor domain, fungi	Fungal Zn(2)-Cys(6) binuclear cluster domain,Fungal specific transcription factor domain	HMMPfam	none
89	303_81619_16	Aspala1	Aspergillus	alabamensis	Terrei	142925	-	16	1457488	1459378	-	Major facilitator superfamily	Major Facilitator Superfamily	HMMPfam	none
89	303_81619_16	Aspala1	Aspergillus	alabamensis	Terrei	151649	-	16	1460300	1461580	+	Taurine catabolism dioxygenase TauD/TfdA	Taurine catabolism dioxygenase TauD, TfdA family	HMMPfam	none
89	303_81619_16	Aspala1	Aspergillus	alabamensis	Terrei	151650	-	16	1461748	1463222	-	Pyridine nucleotide-disulphide oxidoreductase, FAD/NAD(P)-binding domain,Pyridine nucleotide-disulphide oxidoreductase, NAD-binding domain	Pyridine nucleotide-disulphide oxidoreductase	HMMPfam	none
89	303_81619_16	Aspala1	Aspergillus	alabamensis	Terrei	151651	-	16	1465049	1466431	+	none	none	none	none
89	303_81619_16	Aspala1	Aspergillus	alabamensis	Terrei	163755	-	16	1467073	1469056	-	AMP-dependent synthetase/ligase,AMP-binding enzyme C-terminal domain	AMP-binding enzyme,AMP-binding enzyme C-terminal domain	HMMPfam	none
89	303_81619_16	Aspala1	Aspergillus	alabamensis	Terrei	81619	NRPS	16	1471463	1485797	+	AMP-dependent synthetase/ligase,AMP-binding enzyme C-terminal domain,Acyl carrier protein-like,Condensation domain	AMP-binding enzyme,AMP-binding enzyme C-terminal domain,Phosphopantetheine attachment site,Condensation domain	HMMPfam	none
89	303_81619_16	Aspala1	Aspergillus	alabamensis	Terrei	142930	-	16	1486640	1489072	-	Domain of unknown function DUF2183	Uncharacterized conserved protein (DUF2183)	HMMPfam	none
89	303_81619_16	Aspala1	Aspergillus	alabamensis	Terrei	142931	-	16	1490309	1492133	-	UV-endonuclease UvdE	UV-endonuclease UvdE	HMMPfam	none
89	303_81619_16	Aspala1	Aspergillus	alabamensis	Terrei	163756	-	16	1493705	1494856	+	none	none	none	none
89	303_81619_16	Aspala1	Aspergillus	alabamensis	Terrei	125554	-	16	1496003	1496842	+	none	none	none	none
89	303_81619_16	Aspala1	Aspergillus	alabamensis	Terrei	163757	-	16	1498040	1499407	-	Alcohol dehydrogenase GroES-like,Alcohol dehydrogenase, C-terminal	Alcohol dehydrogenase GroES-like domain,Zinc-binding dehydrogenase	HMMPfam	none
89	306_129087_13	Aspall1	Aspergillus	allahabadii	Terrei	20231	-	13	413720	415082	+	Alcohol dehydrogenase GroES-like,Alcohol dehydrogenase, C-terminal	Alcohol dehydrogenase GroES-like domain,Zinc-binding dehydrogenase	HMMPfam	none
89	306_129087_13	Aspall1	Aspergillus	allahabadii	Terrei	129081	-	13	416641	417519	+	none	none	none	none
89	306_129087_13	Aspall1	Aspergillus	allahabadii	Terrei	151847	-	13	418462	419805	-	none	none	none	none
89	306_129087_13	Aspall1	Aspergillus	allahabadii	Terrei	151848	-	13	421364	423188	+	UV-endonuclease UvdE	UV-endonuclease UvdE	HMMPfam	none
89	306_129087_13	Aspall1	Aspergillus	allahabadii	Terrei	138450	-	13	424449	426902	+	Domain of unknown function DUF2183	Uncharacterized conserved protein (DUF2183)	HMMPfam	none
89	306_129087_13	Aspall1	Aspergillus	allahabadii	Terrei	129086	-	13	427915	428461	-	Protein kinase domain	Protein kinase domain	HMMPfam	none
89	306_129087_13	Aspall1	Aspergillus	allahabadii	Terrei	129087	NRPS	13	429869	443416	-	AMP-dependent synthetase/ligase,AMP-binding enzyme C-terminal domain,Acyl carrier protein-like,Condensation domain	AMP-binding enzyme,AMP-binding enzyme C-terminal domain,Phosphopantetheine attachment site,Condensation domain	HMMPfam	none
89	306_129087_13	Aspall1	Aspergillus	allahabadii	Terrei	151850	-	13	446571	448550	+	AMP-dependent synthetase/ligase,AMP-binding enzyme C-terminal domain	AMP-binding enzyme,AMP-binding enzyme C-terminal domain	HMMPfam	none
89	306_129087_13	Aspall1	Aspergillus	allahabadii	Terrei	147809	-	13	449163	450555	-	none	none	none	none
89	306_129087_13	Aspall1	Aspergillus	allahabadii	Terrei	147810	-	13	452464	453941	+	Pyridine nucleotide-disulphide oxidoreductase, FAD/NAD(P)-binding domain,Pyridine nucleotide-disulphide oxidoreductase, NAD-binding domain	Pyridine nucleotide-disulphide oxidoreductase	HMMPfam	none
89	306_129087_13	Aspall1	Aspergillus	allahabadii	Terrei	147811	-	13	454115	455385	-	Taurine catabolism dioxygenase TauD/TfdA	Taurine catabolism dioxygenase TauD, TfdA family	HMMPfam	none
89	306_129087_13	Aspall1	Aspergillus	allahabadii	Terrei	147812	-	13	456309	458209	+	Major facilitator superfamily	Major Facilitator Superfamily	HMMPfam	none
89	306_129087_13	Aspall1	Aspergillus	allahabadii	Terrei	129093	-	13	458271	460349	-	Zn(2)-C6 fungal-type DNA-binding domain,Transcription factor domain, fungi	Fungal Zn(2)-Cys(6) binuclear cluster domain,Fungal specific transcription factor domain	HMMPfam	none
89	307_65864_14	Aspamb1	Aspergillus	ambiguus	Terrei	194256	-	14	271390	273244	-	Tryptophan halogenase	Tryptophan halogenase	HMMPfam	none
89	307_65864_14	Aspamb1	Aspergillus	ambiguus	Terrei	194257	-	14	274079	276256	+	Aromatic amino acid lyase	Aromatic amino acid lyase	HMMPfam	none
89	307_65864_14	Aspamb1	Aspergillus	ambiguus	Terrei	203465	-	14	276838	277278	-	none	none	none	none
89	307_65864_14	Aspamb1	Aspergillus	ambiguus	Terrei	65864	NRPS	14	280201	294510	-	AMP-dependent synthetase/ligase,AMP-binding enzyme C-terminal domain,Acyl carrier protein-like,Condensation domain	AMP-binding enzyme,AMP-binding enzyme C-terminal domain,Phosphopantetheine attachment site,Condensation domain	HMMPfam	none
89	307_65864_14	Aspamb1	Aspergillus	ambiguus	Terrei	65863	-	14	295043	295504	-	none	none	none	none
89	307_65864_14	Aspamb1	Aspergillus	ambiguus	Terrei	203467	-	14	296888	298919	+	AMP-dependent synthetase/ligase,AMP-binding enzyme C-terminal domain	AMP-binding enzyme,AMP-binding enzyme C-terminal domain	HMMPfam	none
89	307_65864_14	Aspamb1	Aspergillus	ambiguus	Terrei	65965	-	14	299656	301047	-	none	none	none	none
89	307_65864_14	Aspamb1	Aspergillus	ambiguus	Terrei	208978	-	14	303106	304580	+	Pyridine nucleotide-disulphide oxidoreductase, NAD-binding domain	Pyridine nucleotide-disulphide oxidoreductase	HMMPfam	none
89	307_65864_14	Aspamb1	Aspergillus	ambiguus	Terrei	208980	-	14	304859	306175	-	Taurine catabolism dioxygenase TauD/TfdA	Taurine catabolism dioxygenase TauD, TfdA family	HMMPfam	none
89	307_65864_14	Aspamb1	Aspergillus	ambiguus	Terrei	208981	-	14	307234	309153	+	Major facilitator superfamily	Major Facilitator Superfamily	HMMPfam	none
89	307_65864_14	Aspamb1	Aspergillus	ambiguus	Terrei	66016	-	14	310516	311007	-	Transcription factor domain, fungi	Fungal specific transcription factor domain	HMMPfam	none
89	307_65864_14	Aspamb1	Aspergillus	ambiguus	Terrei	66020	-	14	312482	313800	+	NADP-dependent oxidoreductase domain	Aldo/keto reductase family	HMMPfam	none
89	307_65864_14	Aspamb1	Aspergillus	ambiguus	Terrei	182047	-	14	316223	317248	+	Glycoside hydrolase, family 61,Cellulose-binding domain, fungal	Glycosyl hydrolase family 61,Fungal cellulose binding domain	HMMPfam	none
89	307_65864_14	Aspamb1	Aspergillus	ambiguus	Terrei	208983	-	14	317800	319509	-	General substrate transporter	Sugar (and other) transporter	HMMPfam	none
89	308_7798_16	Aspaur1	Aspergillus	aureoterreus	Terrei	7664	-	16	1519766	1521501	+	General substrate transporter	Sugar (and other) transporter	HMMPfam	none
89	308_7798_16	Aspaur1	Aspergillus	aureoterreus	Terrei	185236	-	16	1522009	1523043	-	Glycoside hydrolase, family 61,Cellulose-binding domain, fungal	Glycosyl hydrolase family 61,Fungal cellulose binding domain	HMMPfam	none
89	308_7798_16	Aspaur1	Aspergillus	aureoterreus	Terrei	175410	-	16	1524984	1525508	+	F-box domain	F-box-like domain,F-box-like,F-box domain	HMMPfam	none
89	308_7798_16	Aspaur1	Aspergillus	aureoterreus	Terrei	185238	-	16	1525566	1526865	-	NADP-dependent oxidoreductase domain	Aldo/keto reductase family	HMMPfam	none
89	308_7798_16	Aspaur1	Aspergillus	aureoterreus	Terrei	175412	-	16	1527672	1529844	+	Zn(2)-C6 fungal-type DNA-binding domain,Transcription factor domain, fungi	Fungal Zn(2)-Cys(6) binuclear cluster domain,Fungal specific transcription factor domain	HMMPfam	none
89	308_7798_16	Aspaur1	Aspergillus	aureoterreus	Terrei	7703	-	16	1529884	1531775	-	Major facilitator superfamily	Major Facilitator Superfamily	HMMPfam	none
89	308_7798_16	Aspaur1	Aspergillus	aureoterreus	Terrei	7732	-	16	1532771	1534040	+	Taurine catabolism dioxygenase TauD/TfdA	Taurine catabolism dioxygenase TauD, TfdA family	HMMPfam	none
89	308_7798_16	Aspaur1	Aspergillus	aureoterreus	Terrei	175415	-	16	1534191	1535665	-	Pyridine nucleotide-disulphide oxidoreductase, FAD/NAD(P)-binding domain,Pyridine nucleotide-disulphide oxidoreductase, NAD-binding domain	Pyridine nucleotide-disulphide oxidoreductase	HMMPfam	none
89	308_7798_16	Aspaur1	Aspergillus	aureoterreus	Terrei	175416	-	16	1537453	1538837	+	none	none	none	none
89	308_7798_16	Aspaur1	Aspergillus	aureoterreus	Terrei	185247	-	16	1539483	1541472	-	AMP-dependent synthetase/ligase,AMP-binding enzyme C-terminal domain	AMP-binding enzyme,AMP-binding enzyme C-terminal domain	HMMPfam	none
89	308_7798_16	Aspaur1	Aspergillus	aureoterreus	Terrei	7798	NRPS	16	1543741	1558087	+	AMP-dependent synthetase/ligase,AMP-binding enzyme C-terminal domain,Acyl carrier protein-like,Condensation domain	AMP-binding enzyme,AMP-binding enzyme C-terminal domain,Phosphopantetheine attachment site,Condensation domain	HMMPfam	none
89	308_7798_16	Aspaur1	Aspergillus	aureoterreus	Terrei	168466	-	16	1558777	1561143	-	Domain of unknown function DUF2183	Uncharacterized conserved protein (DUF2183)	HMMPfam	none
89	308_7798_16	Aspaur1	Aspergillus	aureoterreus	Terrei	168467	-	16	1562418	1564244	-	UV-endonuclease UvdE	UV-endonuclease UvdE	HMMPfam	none
89	308_7798_16	Aspaur1	Aspergillus	aureoterreus	Terrei	7835	-	16	1565780	1566901	+	none	none	none	none
89	308_7798_16	Aspaur1	Aspergillus	aureoterreus	Terrei	147766	-	16	1568047	1568891	+	none	none	none	none
89	308_7798_16	Aspaur1	Aspergillus	aureoterreus	Terrei	7849	-	16	1570282	1571637	-	Alcohol dehydrogenase GroES-like,Alcohol dehydrogenase, C-terminal	Alcohol dehydrogenase GroES-like domain,Zinc-binding dehydrogenase	HMMPfam	none
89	354_149408_6	Aspflo1	Aspergillus	floccosus	Terrei	164795	-	6	209223	210585	+	Alcohol dehydrogenase GroES-like,Alcohol dehydrogenase, C-terminal	Alcohol dehydrogenase GroES-like domain,Zinc-binding dehydrogenase	HMMPfam	none
89	354_149408_6	Aspflo1	Aspergillus	floccosus	Terrei	149400	-	6	211761	212605	-	none	none	none	none
89	354_149408_6	Aspflo1	Aspergillus	floccosus	Terrei	184052	-	6	213767	215005	-	none	none	none	none
89	354_149408_6	Aspflo1	Aspergillus	floccosus	Terrei	149402	-	6	216165	218362	+	UV-endonuclease UvdE	UV-endonuclease UvdE	HMMPfam	none
89	354_149408_6	Aspflo1	Aspergillus	floccosus	Terrei	149406	-	6	219053	222049	+	Domain of unknown function DUF2183	Uncharacterized conserved protein (DUF2183)	HMMPfam	none
89	354_149408_6	Aspflo1	Aspergillus	floccosus	Terrei	149408	NRPS	6	223539	235466	-	Acyl carrier protein-like,Condensation domain,AMP-dependent synthetase/ligase	Phosphopantetheine attachment site,Condensation domain,AMP-binding enzyme	HMMPfam	none
89	406_235340_13	Aspneoi1	Aspergillus	neoindicus	Terrei	235329	-	13	438517	439880	+	Alcohol dehydrogenase GroES-like,Alcohol dehydrogenase, C-terminal	Alcohol dehydrogenase GroES-like domain,Zinc-binding dehydrogenase	HMMPfam	none
89	406_235340_13	Aspneoi1	Aspergillus	neoindicus	Terrei	235330	-	13	441222	442100	-	none	none	none	none
89	406_235340_13	Aspneoi1	Aspergillus	neoindicus	Terrei	97223	-	13	443240	444448	-	none	none	none	none
89	406_235340_13	Aspneoi1	Aspergillus	neoindicus	Terrei	235334	-	13	445639	447839	+	UV-endonuclease UvdE	UV-endonuclease UvdE	HMMPfam	none
89	406_235340_13	Aspneoi1	Aspergillus	neoindicus	Terrei	235337	-	13	449108	451558	+	Domain of unknown function DUF2183	Uncharacterized conserved protein (DUF2183)	HMMPfam	none
89	406_235340_13	Aspneoi1	Aspergillus	neoindicus	Terrei	235338	-	13	452401	453951	-	Protein kinase domain	Protein kinase domain	HMMPfam	none
89	406_235340_13	Aspneoi1	Aspergillus	neoindicus	Terrei	235340	NRPS	13	454780	468321	-	AMP-dependent synthetase/ligase,AMP-binding enzyme C-terminal domain,Acyl carrier protein-like,Condensation domain	AMP-binding enzyme,AMP-binding enzyme C-terminal domain,Phosphopantetheine attachment site,Condensation domain	HMMPfam	none
89	406_235340_13	Aspneoi1	Aspergillus	neoindicus	Terrei	260588	-	13	471487	473472	+	AMP-dependent synthetase/ligase,AMP-binding enzyme C-terminal domain	AMP-binding enzyme,AMP-binding enzyme C-terminal domain	HMMPfam	none
89	406_235340_13	Aspneoi1	Aspergillus	neoindicus	Terrei	260592	-	13	474150	475538	-	none	none	none	none
89	406_235340_13	Aspneoi1	Aspergillus	neoindicus	Terrei	260595	-	13	477432	478905	+	Pyridine nucleotide-disulphide oxidoreductase, NAD-binding domain	Pyridine nucleotide-disulphide oxidoreductase	HMMPfam	none
89	406_235340_13	Aspneoi1	Aspergillus	neoindicus	Terrei	97290	-	13	479068	480340	-	Taurine catabolism dioxygenase TauD/TfdA	Taurine catabolism dioxygenase TauD, TfdA family	HMMPfam	none
89	406_235340_13	Aspneoi1	Aspergillus	neoindicus	Terrei	260599	-	13	481260	483157	+	Major facilitator superfamily	Major Facilitator Superfamily	HMMPfam	none
89	406_235340_13	Aspneoi1	Aspergillus	neoindicus	Terrei	255938	-	13	483213	485288	-	Zn(2)-C6 fungal-type DNA-binding domain,Transcription factor domain, fungi	Fungal Zn(2)-Cys(6) binuclear cluster domain,Fungal specific transcription factor domain	HMMPfam	none
90	303_163210_7	Aspala1	Aspergillus	alabamensis	Terrei	157998	-	7	135607	136626	+	Protein of unknown function DUF3468	Fungal specific transcription factor domain	HMMPfam	none
90	303_163210_7	Aspala1	Aspergillus	alabamensis	Terrei	163206	-	7	137683	139415	+	Cytochrome P450	Cytochrome P450	HMMPfam	none
90	303_163210_7	Aspala1	Aspergillus	alabamensis	Terrei	158000	-	7	139659	140600	-	none	none	none	none
90	303_163210_7	Aspala1	Aspergillus	alabamensis	Terrei	163208	-	7	142078	144624	+	none	none	none	none
90	303_163210_7	Aspala1	Aspergillus	alabamensis	Terrei	163210	NRPS	7	145534	152152	+	AMP-dependent synthetase/ligase,AMP-binding enzyme C-terminal domain,Acyl carrier protein-like,Condensation domain	AMP-binding enzyme,AMP-binding enzyme C-terminal domain,Phosphopantetheine attachment site,Condensation domain	HMMPfam	none
90	303_163210_7	Aspala1	Aspergillus	alabamensis	Terrei	137875	-	7	152960	154756	-	General substrate transporter	Sugar (and other) transporter	HMMPfam	none
90	303_163210_7	Aspala1	Aspergillus	alabamensis	Terrei	163212	-	7	155448	158293	-	Non-haem dioxygenase N-terminal domain,Oxoglutarate/iron-dependent dioxygenase	non-haem dioxygenase in morphine synthesis N-terminal,2OG-Fe(II) oxygenase superfamily	HMMPfam	none
90	354_181049_1	Aspflo1	Aspergillus	floccosus	Terrei	181049	NRPS	1	93619	100228	+	AMP-dependent synthetase/ligase,AMP-binding enzyme C-terminal domain,Acyl carrier protein-like,Condensation domain	AMP-binding enzyme,AMP-binding enzyme C-terminal domain,Phosphopantetheine attachment site,Condensation domain	HMMPfam	none
90	406_252817_17	Aspneoi1	Aspergillus	neoindicus	Terrei	24183	-	17	814034	816036	-	Zn(2)-C6 fungal-type DNA-binding domain,Protein of unknown function DUF3468	Fungal Zn(2)-Cys(6) binuclear cluster domain,Fungal specific transcription factor domain	HMMPfam	none
90	406_252817_17	Aspneoi1	Aspergillus	neoindicus	Terrei	243753	-	17	817543	818788	+	Voltage-dependent anion channel	Voltage-dependent anion channel	HMMPfam	none
90	406_252817_17	Aspneoi1	Aspergillus	neoindicus	Terrei	243754	-	17	819491	821602	+	none	none	none	none
90	406_252817_17	Aspneoi1	Aspergillus	neoindicus	Terrei	228215	-	17	821700	822241	-	none	none	none	none
90	406_252817_17	Aspneoi1	Aspergillus	neoindicus	Terrei	24219	-	17	823273	825153	+	Lysophospholipase, catalytic domain	Lysophospholipase catalytic domain	HMMPfam	none
90	406_252817_17	Aspneoi1	Aspergillus	neoindicus	Terrei	24103	-	17	825442	825984	+	GNAT domain	GNAT acetyltransferase 2,Acetyltransferase (GNAT) domain,Acetyltransferase (GNAT) family	HMMPfam	none
90	406_252817_17	Aspneoi1	Aspergillus	neoindicus	Terrei	258733	-	17	826343	827791	+	Protein kinase domain	Protein kinase domain	HMMPfam	none
90	406_252817_17	Aspneoi1	Aspergillus	neoindicus	Terrei	243757	-	17	828001	830853	+	Non-haem dioxygenase N-terminal domain,Oxoglutarate/iron-dependent dioxygenase	non-haem dioxygenase in morphine synthesis N-terminal,2OG-Fe(II) oxygenase superfamily	HMMPfam	none
90	406_252817_17	Aspneoi1	Aspergillus	neoindicus	Terrei	243758	-	17	831539	833356	+	General substrate transporter	Sugar (and other) transporter	HMMPfam	none
90	406_252817_17	Aspneoi1	Aspergillus	neoindicus	Terrei	252817	NRPS	17	833514	840285	-	AMP-dependent synthetase/ligase,Acyl carrier protein-like,Condensation domain	AMP-binding enzyme,Phosphopantetheine attachment site,Condensation domain	HMMPfam	none
90	406_252817_17	Aspneoi1	Aspergillus	neoindicus	Terrei	228244	-	17	841520	844066	-	none	none	none	none
90	406_252817_17	Aspneoi1	Aspergillus	neoindicus	Terrei	228246	-	17	844501	845396	-	none	none	none	none
90	406_252817_17	Aspneoi1	Aspergillus	neoindicus	Terrei	228249	-	17	847489	848545	+	none	none	none	none
90	406_252817_17	Aspneoi1	Aspergillus	neoindicus	Terrei	243760	-	17	848816	850536	-	Cytochrome P450	Cytochrome P450	HMMPfam	none
90	406_252817_17	Aspneoi1	Aspergillus	neoindicus	Terrei	228251	-	17	850946	851197	+	none	none	none	none
90	406_252817_17	Aspneoi1	Aspergillus	neoindicus	Terrei	228252	-	17	851400	851567	+	none	none	none	none
90	406_252817_17	Aspneoi1	Aspergillus	neoindicus	Terrei	258743	-	17	851703	852533	-	Protein of unknown function DUF3468	Fungal specific transcription factor domain	HMMPfam	none
91	306_144176_8	Aspall1	Aspergillus	allahabadii	Terrei	79870	-	8	683682	684510	+	Glutathione S-transferase, N-terminal,Glutathione S-transferase, C-terminal	Glutathione S-transferase, N-terminal domain,Glutathione S-transferase, C-terminal domain	HMMPfam	none
91	306_144176_8	Aspall1	Aspergillus	allahabadii	Terrei	144173	-	8	685423	686077	+	Alpha/beta hydrolase fold-1	Alpha/beta hydrolase family,alpha/beta hydrolase fold	HMMPfam	none
91	306_144176_8	Aspall1	Aspergillus	allahabadii	Terrei	144174	-	8	686483	688435	-	Cytochrome P450	Cytochrome P450	HMMPfam	none
91	306_144176_8	Aspall1	Aspergillus	allahabadii	Terrei	144175	-	8	688712	689583	+	none	none	none	none
91	306_144176_8	Aspall1	Aspergillus	allahabadii	Terrei	144176	HYBRID	8	690000	702343	-	Beta-ketoacyl synthase, N-terminal,Beta-ketoacyl synthase, C-terminal,Acyl transferase,Polyketide synthase, ketoreductase domain,Acyl carrier protein-like,Condensation domain,AMP-dependent synthetase/ligase,AMP-binding enzyme C-terminal domain,Male sterility, NAD-binding	Beta-ketoacyl synthase, N-terminal domain,Beta-ketoacyl synthase, C-terminal domain,Acyl transferase domain,KR domain,Phosphopantetheine attachment site,Condensation domain,AMP-binding enzyme,AMP-binding enzyme C-terminal domain,Male sterility protein	HMMPfam	none
91	306_144176_8	Aspall1	Aspergillus	allahabadii	Terrei	144177	-	8	702707	704053	+	Alpha/beta hydrolase fold-1	Alpha/beta hydrolase family,alpha/beta hydrolase fold	HMMPfam	none
91	306_144176_8	Aspall1	Aspergillus	allahabadii	Terrei	144178	-	8	704589	706799	+	AMP-dependent synthetase/ligase,AMP-binding enzyme C-terminal domain	AMP-binding enzyme,AMP-binding enzyme C-terminal domain	HMMPfam	none
91	306_144176_8	Aspall1	Aspergillus	allahabadii	Terrei	79892	-	8	707274	708647	-	Peptidase M24, structural domain	Metallopeptidase family M24	HMMPfam	none
91	406_250457_8	Aspneoi1	Aspergillus	neoindicus	Terrei	242458	-	8	317140	318809	-	Cytochrome P450	Cytochrome P450	HMMPfam	none
91	406_250457_8	Aspneoi1	Aspergillus	neoindicus	Terrei	250456	-	8	319297	320165	+	none	none	none	none
91	406_250457_8	Aspneoi1	Aspergillus	neoindicus	Terrei	250457	HYBRID	8	320648	332971	-	Beta-ketoacyl synthase, N-terminal,Beta-ketoacyl synthase, C-terminal,Acyl transferase,Polyketide synthase, ketoreductase domain,Acyl carrier protein-like,Condensation domain,AMP-dependent synthetase/ligase,AMP-binding enzyme C-terminal domain,Male sterility, NAD-binding	Beta-ketoacyl synthase, N-terminal domain,Beta-ketoacyl synthase, C-terminal domain,Acyl transferase domain,KR domain,Phosphopantetheine attachment site,Condensation domain,AMP-binding enzyme,AMP-binding enzyme C-terminal domain,Male sterility protein	HMMPfam	none
91	406_250457_8	Aspneoi1	Aspergillus	neoindicus	Terrei	250458	-	8	333335	334672	+	Alpha/beta hydrolase fold-1	Alpha/beta hydrolase family,alpha/beta hydrolase fold	HMMPfam	none
91	406_250457_8	Aspneoi1	Aspergillus	neoindicus	Terrei	222268	-	8	335597	337063	+	AMP-dependent synthetase/ligase	AMP-binding enzyme	HMMPfam	none
91	406_250457_8	Aspneoi1	Aspergillus	neoindicus	Terrei	166760	-	8	337895	339259	-	Peptidase M24, structural domain	Metallopeptidase family M24	HMMPfam	none
91	406_250457_8	Aspneoi1	Aspergillus	neoindicus	Terrei	250461	-	8	339699	340214	-	none	none	none	none
91	406_250457_8	Aspneoi1	Aspergillus	neoindicus	Terrei	250462	-	8	340614	343349	+	Methyltransferase type 12	Methyltransferase domain	HMMPfam	none
93	303_161276_16	Aspala1	Aspergillus	alabamensis	Terrei	132683	-	16	320742	322357	-	Major facilitator superfamily	Major Facilitator Superfamily	HMMPfam	none
93	303_161276_16	Aspala1	Aspergillus	alabamensis	Terrei	132684	-	16	324293	326007	+	Pyruvate carboxyltransferase,Crotonase superfamily	HMGL-like,Enoyl-CoA hydratase/isomerase family	HMMPfam	none
93	303_161276_16	Aspala1	Aspergillus	alabamensis	Terrei	155213	-	16	326311	327931	+	Beta-lactamase-related,Peptidase S12, Pab87-related, C-terminal	Beta-lactamase,Domain of unknown function (DUF3471)	HMMPfam	none
93	303_161276_16	Aspala1	Aspergillus	alabamensis	Terrei	161268	-	16	328622	333831	+	Ankyrin repeat-containing domain	Ankyrin repeats (3 copies)	HMMPfam	none
93	303_161276_16	Aspala1	Aspergillus	alabamensis	Terrei	155215	-	16	334607	336386	+	Major facilitator superfamily	Major Facilitator Superfamily	HMMPfam	none
93	303_161276_16	Aspala1	Aspergillus	alabamensis	Terrei	145278	-	16	336702	338101	+	Phophatidylserine decarboxylase,Phosphatidylserine decarboxylase-related	Phophatidylserine decarboxylase,Phosphatidylserine decarboxylase	HMMPfam	none
93	303_161276_16	Aspala1	Aspergillus	alabamensis	Terrei	155217	-	16	338251	339621	-	Aminotransferase, class I/classII	Aminotransferase class I and II	HMMPfam	none
93	303_161276_16	Aspala1	Aspergillus	alabamensis	Terrei	161276	NRPS-Like	16	340463	343513	+	AMP-dependent synthetase/ligase,AMP-binding enzyme C-terminal domain,Acyl carrier protein-like,Male sterility, NAD-binding	AMP-binding enzyme,AMP-binding enzyme C-terminal domain,Phosphopantetheine attachment site,Male sterility protein	HMMPfam	none
93	303_161276_16	Aspala1	Aspergillus	alabamensis	Terrei	155219	-	16	343701	344183	-	none	none	none	none
93	303_161276_16	Aspala1	Aspergillus	alabamensis	Terrei	161280	-	16	344442	345989	-	Major facilitator superfamily	Major Facilitator Superfamily	HMMPfam	none
93	303_161276_16	Aspala1	Aspergillus	alabamensis	Terrei	155221	-	16	346337	347029	-	none	none	none	none
93	303_161276_16	Aspala1	Aspergillus	alabamensis	Terrei	132694	-	16	347121	347330	-	none	none	none	none
93	303_161276_16	Aspala1	Aspergillus	alabamensis	Terrei	132696	-	16	347783	349170	+	Voltage-dependent anion channel	Voltage-dependent anion channel	HMMPfam	none
93	303_161276_16	Aspala1	Aspergillus	alabamensis	Terrei	132701	-	16	352235	352678	+	none	none	none	none
93	303_161276_16	Aspala1	Aspergillus	alabamensis	Terrei	25455	-	16	353089	355777	-	Zn(2)-C6 fungal-type DNA-binding domain,Transcription factor domain, fungi	Fungal Zn(2)-Cys(6) binuclear cluster domain,Fungal specific transcription factor domain	HMMPfam	none
93	303_161276_16	Aspala1	Aspergillus	alabamensis	Terrei	25467	-	16	356105	358451	-	Zn(2)-C6 fungal-type DNA-binding domain,Transcription factor domain, fungi	Fungal Zn(2)-Cys(6) binuclear cluster domain,Fungal specific transcription factor domain	HMMPfam	none
93	306_151353_11	Aspall1	Aspergillus	allahabadii	Terrei	151345	-	11	2332545	2334110	+	General substrate transporter	Sugar (and other) transporter	HMMPfam	none
93	306_151353_11	Aspall1	Aspergillus	allahabadii	Terrei	116889	-	11	2334374	2334863	+	none	none	none	none
93	306_151353_11	Aspall1	Aspergillus	allahabadii	Terrei	151353	NRPS-Like	11	2335430	2338492	-	AMP-dependent synthetase/ligase,AMP-binding enzyme C-terminal domain,Acyl carrier protein-like,Male sterility, NAD-binding	AMP-binding enzyme,AMP-binding enzyme C-terminal domain,Phosphopantetheine attachment site,Male sterility protein	HMMPfam	none
93	306_151353_11	Aspall1	Aspergillus	allahabadii	Terrei	141483	-	11	2339744	2341146	+	Aminotransferase, class I/classII	Aminotransferase class I and II	HMMPfam	none
93	306_151353_11	Aspall1	Aspergillus	allahabadii	Terrei	116893	-	11	2341463	2342852	+	Phophatidylserine decarboxylase,Phosphatidylserine decarboxylase-related	Phophatidylserine decarboxylase,Phosphatidylserine decarboxylase	HMMPfam	none
93	306_151353_11	Aspall1	Aspergillus	allahabadii	Terrei	116894	-	11	2342955	2344723	-	Major facilitator superfamily	Major Facilitator Superfamily	HMMPfam	none
93	306_151353_11	Aspall1	Aspergillus	allahabadii	Terrei	151355	-	11	2345478	2350656	-	Ankyrin repeat-containing domain	Ankyrin repeats (3 copies)	HMMPfam	none
93	306_151353_11	Aspall1	Aspergillus	allahabadii	Terrei	135071	-	11	2351384	2354896	-	Pyruvate carboxyltransferase,Crotonase superfamily,Beta-lactamase-related,Peptidase S12, Pab87-related, C-terminal	HMGL-like,Enoyl-CoA hydratase/isomerase family,Beta-lactamase,Domain of unknown function (DUF3471)	HMMPfam	none
93	306_151353_11	Aspall1	Aspergillus	allahabadii	Terrei	151356	-	11	2356221	2357823	+	Major facilitator superfamily	Major Facilitator Superfamily	HMMPfam	none
93	306_151353_11	Aspall1	Aspergillus	allahabadii	Terrei	116905	-	11	2358030	2358893	+	Calcineurin-like phosphoesterase domain, apaH type	Calcineurin-like phosphoesterase	HMMPfam	none
93	306_151353_11	Aspall1	Aspergillus	allahabadii	Terrei	116907	-	11	2359129	2360163	+	Alcohol dehydrogenase GroES-like,Alcohol dehydrogenase, C-terminal	Alcohol dehydrogenase GroES-like domain,Zinc-binding dehydrogenase	HMMPfam	none
93	307_208351_9	Aspamb1	Aspergillus	ambiguus	Terrei	208349	-	9	260114	261685	+	General substrate transporter	Sugar (and other) transporter	HMMPfam	none
93	307_208351_9	Aspamb1	Aspergillus	ambiguus	Terrei	197776	-	9	261885	262373	+	none	none	none	none
93	307_208351_9	Aspamb1	Aspergillus	ambiguus	Terrei	208351	NRPS-Like	9	262447	265494	-	AMP-dependent synthetase/ligase,AMP-binding enzyme C-terminal domain,Acyl carrier protein-like,Male sterility, NAD-binding	AMP-binding enzyme,AMP-binding enzyme C-terminal domain,Phosphopantetheine attachment site,Male sterility protein	HMMPfam	none
93	307_208351_9	Aspamb1	Aspergillus	ambiguus	Terrei	197778	-	9	266542	267943	+	Aminotransferase, class I/classII	Aminotransferase class I and II	HMMPfam	none
93	307_208351_9	Aspamb1	Aspergillus	ambiguus	Terrei	208352	-	9	269826	271223	+	Phophatidylserine decarboxylase,Phosphatidylserine decarboxylase-related	Phophatidylserine decarboxylase,Phosphatidylserine decarboxylase	HMMPfam	none
93	307_208351_9	Aspamb1	Aspergillus	ambiguus	Terrei	208353	-	9	271342	273122	-	Major facilitator superfamily	Major Facilitator Superfamily	HMMPfam	none
93	307_208351_9	Aspamb1	Aspergillus	ambiguus	Terrei	190480	-	9	274005	275785	-	Pyruvate carboxyltransferase,Crotonase superfamily	HMGL-like,Enoyl-CoA hydratase/isomerase family	HMMPfam	none
93	307_208351_9	Aspamb1	Aspergillus	ambiguus	Terrei	167829	-	9	276984	278588	+	Major facilitator superfamily	Major Facilitator Superfamily	HMMPfam	none
93	307_208351_9	Aspamb1	Aspergillus	ambiguus	Terrei	167831	-	9	278975	280021	+	Alcohol dehydrogenase GroES-like,Alcohol dehydrogenase, C-terminal	Alcohol dehydrogenase GroES-like domain,Zinc-binding dehydrogenase	HMMPfam	none
93	354_164057_16	Aspflo1	Aspergillus	floccosus	Terrei	173843	-	16	192293	193898	-	Major facilitator superfamily	Major Facilitator Superfamily	HMMPfam	none
93	354_164057_16	Aspflo1	Aspergillus	floccosus	Terrei	147412	-	16	195921	197635	+	Pyruvate carboxyltransferase,Crotonase superfamily	HMGL-like,Enoyl-CoA hydratase/isomerase family	HMMPfam	none
93	354_164057_16	Aspflo1	Aspergillus	floccosus	Terrei	173845	-	16	197931	199504	+	Beta-lactamase-related,Peptidase S12, Pab87-related, C-terminal	Beta-lactamase,Domain of unknown function (DUF3471)	HMMPfam	none
93	354_164057_16	Aspflo1	Aspergillus	floccosus	Terrei	183410	-	16	200237	205448	+	Ankyrin repeat-containing domain,Ankyrin repeat	Ankyrin repeats (3 copies),Ankyrin repeat	HMMPfam	none
93	354_164057_16	Aspflo1	Aspergillus	floccosus	Terrei	173847	-	16	206190	207963	+	Major facilitator superfamily	Major Facilitator Superfamily	HMMPfam	none
93	354_164057_16	Aspflo1	Aspergillus	floccosus	Terrei	164055	-	16	208308	209706	+	Phophatidylserine decarboxylase,Phosphatidylserine decarboxylase-related	Phophatidylserine decarboxylase,Phosphatidylserine decarboxylase	HMMPfam	none
93	354_164057_16	Aspflo1	Aspergillus	floccosus	Terrei	173849	-	16	209984	211359	-	Aminotransferase, class I/classII	Aminotransferase class I and II	HMMPfam	none
93	354_164057_16	Aspflo1	Aspergillus	floccosus	Terrei	164057	NRPS-Like	16	212632	215694	+	AMP-dependent synthetase/ligase,AMP-binding enzyme C-terminal domain,Acyl carrier protein-like,Male sterility, NAD-binding	AMP-binding enzyme,AMP-binding enzyme C-terminal domain,Phosphopantetheine attachment site,Male sterility protein	HMMPfam	none
93	354_164057_16	Aspflo1	Aspergillus	floccosus	Terrei	173851	-	16	215917	216405	-	none	none	none	none
93	354_164057_16	Aspflo1	Aspergillus	floccosus	Terrei	183416	-	16	216658	218211	-	Major facilitator superfamily	Major Facilitator Superfamily	HMMPfam	none
93	354_164057_16	Aspflo1	Aspergillus	floccosus	Terrei	147420	-	16	218764	219132	-	none	none	none	none
93	354_164057_16	Aspflo1	Aspergillus	floccosus	Terrei	147421	-	16	219682	220383	-	none	none	none	none
93	354_164057_16	Aspflo1	Aspergillus	floccosus	Terrei	147423	-	16	221171	222559	+	Voltage-dependent anion channel	Voltage-dependent anion channel	HMMPfam	none
93	354_164057_16	Aspflo1	Aspergillus	floccosus	Terrei	147428	-	16	223244	226135	+	AT hook, DNA-binding motif	AT hook motif	HMMPfam	none
93	354_164057_16	Aspflo1	Aspergillus	floccosus	Terrei	173857	-	16	226593	229216	-	Zn(2)-C6 fungal-type DNA-binding domain,Transcription factor domain, fungi	Fungal Zn(2)-Cys(6) binuclear cluster domain,Fungal specific transcription factor domain	HMMPfam	none
93	354_164057_16	Aspflo1	Aspergillus	floccosus	Terrei	51841	-	16	229588	231596	-	Transcription factor domain, fungi	Fungal specific transcription factor domain	HMMPfam	none
93	406_241734_17	Aspneoi1	Aspergillus	neoindicus	Terrei	116425	-	17	4547	6910	+	Zn(2)-C6 fungal-type DNA-binding domain,Transcription factor domain, fungi	Fungal Zn(2)-Cys(6) binuclear cluster domain,Fungal specific transcription factor domain	HMMPfam	none
93	406_241734_17	Aspneoi1	Aspergillus	neoindicus	Terrei	116426	-	17	7261	9953	+	Zn(2)-C6 fungal-type DNA-binding domain,Transcription factor domain, fungi	Fungal Zn(2)-Cys(6) binuclear cluster domain,Fungal specific transcription factor domain	HMMPfam	none
93	406_241734_17	Aspneoi1	Aspergillus	neoindicus	Terrei	218810	-	17	10408	11253	-	none	none	none	none
93	406_241734_17	Aspneoi1	Aspergillus	neoindicus	Terrei	218813	-	17	14010	15378	-	Voltage-dependent anion channel	Voltage-dependent anion channel	HMMPfam	none
93	406_241734_17	Aspneoi1	Aspergillus	neoindicus	Terrei	249003	-	17	16076	16864	+	Domain of unknown function DUF218	DUF218 domain	HMMPfam	none
93	406_241734_17	Aspneoi1	Aspergillus	neoindicus	Terrei	261031	-	17	17192	18729	+	Glycoside hydrolase, family 28	Glycosyl hydrolases family 28	HMMPfam	none
93	406_241734_17	Aspneoi1	Aspergillus	neoindicus	Terrei	261034	-	17	18902	20458	+	General substrate transporter	Sugar (and other) transporter	HMMPfam	none
93	406_241734_17	Aspneoi1	Aspergillus	neoindicus	Terrei	249006	-	17	20705	21190	+	none	none	none	none
93	406_241734_17	Aspneoi1	Aspergillus	neoindicus	Terrei	241734	NRPS-Like	17	21339	24404	-	AMP-dependent synthetase/ligase,AMP-binding enzyme C-terminal domain,Acyl carrier protein-like,Male sterility, NAD-binding	AMP-binding enzyme,AMP-binding enzyme C-terminal domain,Phosphopantetheine attachment site,Male sterility protein	HMMPfam	none
93	406_241734_17	Aspneoi1	Aspergillus	neoindicus	Terrei	249008	-	17	25496	28620	+	Aminotransferase, class I/classII,Phophatidylserine decarboxylase,Phosphatidylserine decarboxylase-related	Aminotransferase class I and II,Phophatidylserine decarboxylase,Phosphatidylserine decarboxylase	HMMPfam	none
93	406_241734_17	Aspneoi1	Aspergillus	neoindicus	Terrei	261038	-	17	28704	30474	-	Major facilitator superfamily	Major Facilitator Superfamily	HMMPfam	none
93	406_241734_17	Aspneoi1	Aspergillus	neoindicus	Terrei	241736	-	17	31235	36419	-	Ankyrin repeat-containing domain	Ankyrin repeats (3 copies)	HMMPfam	none
93	406_241734_17	Aspneoi1	Aspergillus	neoindicus	Terrei	261044	-	17	37147	38718	-	Beta-lactamase-related,Peptidase S12, Pab87-related, C-terminal	Beta-lactamase,Domain of unknown function (DUF3471)	HMMPfam	none
93	406_241734_17	Aspneoi1	Aspergillus	neoindicus	Terrei	218825	-	17	39016	40673	-	Pyruvate carboxyltransferase,Crotonase superfamily	HMGL-like,Enoyl-CoA hydratase/isomerase family	HMMPfam	none
93	406_241734_17	Aspneoi1	Aspergillus	neoindicus	Terrei	116697	-	17	41974	43580	+	Major facilitator superfamily	Major Facilitator Superfamily	HMMPfam	none
93	406_241734_17	Aspneoi1	Aspergillus	neoindicus	Terrei	116707	-	17	43796	44665	+	Calcineurin-like phosphoesterase domain, apaH type	Calcineurin-like phosphoesterase	HMMPfam	none
93	406_241734_17	Aspneoi1	Aspergillus	neoindicus	Terrei	218829	-	17	44878	45912	+	Alcohol dehydrogenase GroES-like,Alcohol dehydrogenase, C-terminal	Alcohol dehydrogenase GroES-like domain,Zinc-binding dehydrogenase	HMMPfam	none
95	307_198939_5	Aspamb1	Aspergillus	ambiguus	Terrei	198939	NRPS-Like	5	474137	477262	-	AMP-dependent synthetase/ligase,AMP-binding enzyme C-terminal domain,Acyl carrier protein-like,Male sterility, NAD-binding	AMP-binding enzyme,AMP-binding enzyme C-terminal domain,Phosphopantetheine attachment site,Male sterility protein	HMMPfam	none
95	307_198939_5	Aspamb1	Aspergillus	ambiguus	Terrei	171007	-	5	479699	481369	-	Elongation factor, GTP-binding domain,Translation elongation factor EFTu/EF1A, domain 2,Translation elongation factor EFTu/EF1A, C-terminal	Elongation factor Tu GTP binding domain,Elongation factor Tu domain 2,Elongation factor Tu C-terminal domain	HMMPfam	none
95	307_198939_5	Aspamb1	Aspergillus	ambiguus	Terrei	171011	-	5	482604	483158	-	DNA-directed RNA polymerase, M/15kDa subunit,Zinc finger, TFIIS-type	RNA polymerases M/15 Kd subunit,Transcription factor S-II (TFIIS)	HMMPfam	none
95	307_198939_5	Aspamb1	Aspergillus	ambiguus	Terrei	109317	-	5	483799	484414	+	Ankyrin repeat-containing domain	Ankyrin repeats (3 copies)	HMMPfam	none
95	307_198939_5	Aspamb1	Aspergillus	ambiguus	Terrei	198943	-	5	484632	485327	-	Peptidase M24, structural domain	Metallopeptidase family M24	HMMPfam	none
95	308_189887_1	Aspaur1	Aspergillus	aureoterreus	Terrei	189887	NRPS-Like	1	749809	752522	+	AMP-dependent synthetase/ligase,AMP-binding enzyme C-terminal domain,Acyl carrier protein-like,Male sterility, NAD-binding	AMP-binding enzyme,AMP-binding enzyme C-terminal domain,Phosphopantetheine attachment site,Male sterility protein	HMMPfam	none
95	354_183561_7	Aspflo1	Aspergillus	floccosus	Terrei	147764	-	7	44761	45024	+	Zn(2)-C6 fungal-type DNA-binding domain	Fungal Zn(2)-Cys(6) binuclear cluster domain	HMMPfam	none
95	354_183561_7	Aspflo1	Aspergillus	floccosus	Terrei	183551	-	7	46656	47952	+	Protein kinase domain	Protein kinase domain	HMMPfam	none
95	354_183561_7	Aspflo1	Aspergillus	floccosus	Terrei	164207	-	7	48086	49054	-	Protein of unknown function DUF3425	Domain of unknown function (DUF3425)	HMMPfam	none
95	354_183561_7	Aspflo1	Aspergillus	floccosus	Terrei	183556	-	7	49724	51531	-	AMP-dependent synthetase/ligase,AMP-binding enzyme C-terminal domain	AMP-binding enzyme,AMP-binding enzyme C-terminal domain	HMMPfam	none
95	354_183561_7	Aspflo1	Aspergillus	floccosus	Terrei	183558	-	7	52770	55088	+	Acyl-coenzyme A oxidase, N-terminal,Acyl-CoA oxidase/dehydrogenase, central domain,Acyl-CoA oxidase, C-terminal	Acyl-coenzyme A oxidase N-terminal,Acyl-CoA dehydrogenase, middle domain,Acyl-CoA oxidase	HMMPfam	none
95	354_183561_7	Aspflo1	Aspergillus	floccosus	Terrei	54200	-	7	55335	56453	+	Alpha/beta hydrolase fold-1	Alpha/beta hydrolase family,alpha/beta hydrolase fold	HMMPfam	none
95	354_183561_7	Aspflo1	Aspergillus	floccosus	Terrei	183561	NRPS-Like	7	57353	60397	+	AMP-dependent synthetase/ligase,AMP-binding enzyme C-terminal domain,Acyl carrier protein-like,Male sterility, NAD-binding	AMP-binding enzyme,AMP-binding enzyme C-terminal domain,Phosphopantetheine attachment site,Male sterility protein	HMMPfam	none
96	306_152647_3	Aspall1	Aspergillus	allahabadii	Terrei	152645	-	3	511037	512086	+	NmrA-like domain	NmrA-like family	HMMPfam	none
96	306_152647_3	Aspall1	Aspergillus	allahabadii	Terrei	152647	NRPS	3	512775	529421	-	Condensation domain,AMP-dependent synthetase/ligase,Acyl carrier protein-like	Condensation domain,AMP-binding enzyme,Phosphopantetheine attachment site	HMMPfam	none
96	306_152647_3	Aspall1	Aspergillus	allahabadii	Terrei	35479	-	3	529495	534006	+	ABC transporter type 1, transmembrane domain,ABC transporter-like	ABC transporter transmembrane region 2,ABC transporter transmembrane region,ABC transporter	HMMPfam	none
96	354_186106_9	Aspflo1	Aspergillus	floccosus	Terrei	177245	-	9	69031	71112	-	Transcription factor domain, fungi	Fungal specific transcription factor domain	HMMPfam	none
96	354_186106_9	Aspflo1	Aspergillus	floccosus	Terrei	186101	-	9	71747	73534	+	General substrate transporter	Sugar (and other) transporter	HMMPfam	none
96	354_186106_9	Aspflo1	Aspergillus	floccosus	Terrei	186103	-	9	74980	76396	+	Pectate lyase/Amb allergen	Pectate lyase	HMMPfam	none
96	354_186106_9	Aspflo1	Aspergillus	floccosus	Terrei	154139	-	9	76810	77955	+	Pyridine nucleotide-disulphide oxidoreductase, FAD/NAD(P)-binding domain,Pyridine nucleotide-disulphide oxidoreductase, NAD-binding domain	Pyridine nucleotide-disulphide oxidoreductase	HMMPfam	none
96	354_186106_9	Aspflo1	Aspergillus	floccosus	Terrei	177249	-	9	78475	79143	+	MaoC-like domain	MaoC like domain	HMMPfam	none
96	354_186106_9	Aspflo1	Aspergillus	floccosus	Terrei	177250	-	9	79492	80184	-	none	none	none	none
96	354_186106_9	Aspflo1	Aspergillus	floccosus	Terrei	177251	-	9	80789	81627	-	none	none	none	none
96	354_186106_9	Aspflo1	Aspergillus	floccosus	Terrei	186105	-	9	82400	86654	-	ABC transporter type 1, transmembrane domain,ABC transporter-like	ABC transporter transmembrane region 2,ABC transporter transmembrane region,ABC transporter	HMMPfam	none
96	354_186106_9	Aspflo1	Aspergillus	floccosus	Terrei	186106	NRPS	9	87517	103660	+	Condensation domain,AMP-dependent synthetase/ligase,Acyl carrier protein-like	Condensation domain,AMP-binding enzyme,Phosphopantetheine attachment site	HMMPfam	none
96	406_253299_8	Aspneoi1	Aspergillus	neoindicus	Terrei	258959	-	8	398840	400646	+	Major facilitator superfamily	Major Facilitator Superfamily	HMMPfam	none
96	406_253299_8	Aspneoi1	Aspergillus	neoindicus	Terrei	258963	-	8	400863	402967	-	Zn(2)-C6 fungal-type DNA-binding domain	Fungal Zn(2)-Cys(6) binuclear cluster domain	HMMPfam	none
96	406_253299_8	Aspneoi1	Aspergillus	neoindicus	Terrei	34201	-	8	403226	404745	-	none	none	none	none
96	406_253299_8	Aspneoi1	Aspergillus	neoindicus	Terrei	34203	-	8	405537	407635	+	SSRP1 domain,Domain of unknown function DUF1747	Structure-specific recognition protein (SSRP1),Histone chaperone Rttp106-like	HMMPfam	none
96	406_253299_8	Aspneoi1	Aspergillus	neoindicus	Terrei	244088	-	8	409877	411561	+	Septin-type guanine nucleotide-binding (G) domain	Septin	HMMPfam	none
96	406_253299_8	Aspneoi1	Aspergillus	neoindicus	Terrei	229392	-	8	412366	413354	-	Protein kinase domain	Protein kinase domain	HMMPfam	none
96	406_253299_8	Aspneoi1	Aspergillus	neoindicus	Terrei	229394	-	8	414824	419333	-	ABC transporter type 1, transmembrane domain,ABC transporter-like	ABC transporter transmembrane region 2,ABC transporter transmembrane region,ABC transporter	HMMPfam	none
96	406_253299_8	Aspneoi1	Aspergillus	neoindicus	Terrei	253299	NRPS	8	419904	436062	+	Condensation domain,AMP-dependent synthetase/ligase,Acyl carrier protein-like	Condensation domain,AMP-binding enzyme,Phosphopantetheine attachment site	HMMPfam	none
98	303_145822_7	Aspala1	Aspergillus	alabamensis	Terrei	134120	-	7	358774	360294	+	Zn(2)-C6 fungal-type DNA-binding domain,Protein of unknown function DUF3468	Fungal Zn(2)-Cys(6) binuclear cluster domain,Fungal specific transcription factor domain	HMMPfam	none
98	303_145822_7	Aspala1	Aspergillus	alabamensis	Terrei	145818	-	7	360622	361419	-	Methyltransferase domain	Methyltransferase domain	HMMPfam	none
98	303_145822_7	Aspala1	Aspergillus	alabamensis	Terrei	134122	-	7	362184	362594	-	AMP-dependent synthetase/ligase	AMP-binding enzyme	HMMPfam	none
98	303_145822_7	Aspala1	Aspergillus	alabamensis	Terrei	33403	-	7	363179	365281	-	Zn(2)-C6 fungal-type DNA-binding domain,Transcription factor domain, fungi	Fungal Zn(2)-Cys(6) binuclear cluster domain,Fungal specific transcription factor domain	HMMPfam	none
98	303_145822_7	Aspala1	Aspergillus	alabamensis	Terrei	145820	-	7	365964	367136	-	none	none	none	none
98	303_145822_7	Aspala1	Aspergillus	alabamensis	Terrei	161615	-	7	367954	369266	-	Aminotransferase, class I/classII	Aminotransferase class I and II	HMMPfam	none
98	303_145822_7	Aspala1	Aspergillus	alabamensis	Terrei	145822	DMAT	7	369711	371098	-	Aromatic prenyltransferase, DMATS type	Tryptophan dimethylallyltransferase	HMMPfam	none
98	303_160135_3	Aspala1	Aspergillus	alabamensis	Terrei	160135	DMAT	3	3216	4624	-	Aromatic prenyltransferase, DMATS type	Tryptophan dimethylallyltransferase	HMMPfam	none
98	303_160135_3	Aspala1	Aspergillus	alabamensis	Terrei	160136	-	3	5950	6390	-	Ornithine cyclodeaminase/mu-crystallin	Ornithine cyclodeaminase/mu-crystallin family	HMMPfam	none
98	303_160135_3	Aspala1	Aspergillus	alabamensis	Terrei	160829	-	3	6744	8236	+	FAD dependent oxidoreductase,Monooxygenase, FAD-binding	FAD dependent oxidoreductase,FAD binding domain	HMMPfam	none
98	306_144770_1	Aspall1	Aspergillus	allahabadii	Terrei	144770	DMAT	1	59598	60987	+	Aromatic prenyltransferase, DMATS type	Tryptophan dimethylallyltransferase	HMMPfam	none
98	308_154991_11	Aspaur1	Aspergillus	aureoterreus	Terrei	154988	-	11	80643	82176	+	Aminotransferase class-III	Aminotransferase class-III	HMMPfam	none
98	308_154991_11	Aspaur1	Aspergillus	aureoterreus	Terrei	9728	-	11	82945	85056	-	Mg2+ transporter protein, CorA-like/Zinc transport protein ZntB	CorA-like Mg2+ transporter protein	HMMPfam	none
98	308_154991_11	Aspaur1	Aspergillus	aureoterreus	Terrei	9737	-	11	85551	87510	-	GTP-binding protein TrmE, N-terminal,GTP binding domain,tRNA modification GTPase MnmE C-terminal domain	GTP-binding protein TrmE N-terminus,50S ribosome-binding GTPase,Catalytic cysteine-containing C-terminus of GTPase, MnmE	HMMPfam	none
98	308_154991_11	Aspaur1	Aspergillus	aureoterreus	Terrei	178644	-	11	88194	89802	-	none	none	none	none
98	308_154991_11	Aspaur1	Aspergillus	aureoterreus	Terrei	154991	DMAT	11	90577	91984	-	Aromatic prenyltransferase, DMATS type	Tryptophan dimethylallyltransferase	HMMPfam	none
98	308_154991_11	Aspaur1	Aspergillus	aureoterreus	Terrei	154996	-	11	93832	95365	-	Monooxygenase, FAD-binding	FAD binding domain	HMMPfam	none
98	308_154991_11	Aspaur1	Aspergillus	aureoterreus	Terrei	155004	-	11	97508	98902	-	Ornithine cyclodeaminase/mu-crystallin	Ornithine cyclodeaminase/mu-crystallin family	HMMPfam	none
98	308_154991_11	Aspaur1	Aspergillus	aureoterreus	Terrei	155005	-	11	99825	100010	-	none	none	none	none
98	308_154991_11	Aspaur1	Aspergillus	aureoterreus	Terrei	185325	-	11	100352	102419	-	Aminotransferase, class I/classII	Aminotransferase class I and II	HMMPfam	none
98	308_154991_11	Aspaur1	Aspergillus	aureoterreus	Terrei	178649	-	11	103635	105749	-	Alpha/beta hydrolase fold-1,HpcH/HpaI aldolase/citrate lyase domain	Alpha/beta hydrolase family,alpha/beta hydrolase fold,HpcH/HpaI aldolase/citrate lyase family	HMMPfam	none
98	308_154991_11	Aspaur1	Aspergillus	aureoterreus	Terrei	155009	-	11	106088	108239	+	Zn(2)-C6 fungal-type DNA-binding domain,Transcription factor domain, fungi	Fungal Zn(2)-Cys(6) binuclear cluster domain,Fungal specific transcription factor domain	HMMPfam	none
98	308_187980_1	Aspaur1	Aspergillus	aureoterreus	Terrei	187980	DMAT	1	329370	330783	+	Aromatic prenyltransferase, DMATS type	Tryptophan dimethylallyltransferase	HMMPfam	none
98	354_163674_18	Aspflo1	Aspergillus	floccosus	Terrei	182823	-	18	212197	214399	+	Monooxygenase, FAD-binding	FAD binding domain	HMMPfam	none
98	354_163674_18	Aspflo1	Aspergillus	floccosus	Terrei	182824	-	18	214497	217116	-	Transcription factor domain, fungi	Fungal specific transcription factor domain	HMMPfam	none
98	354_163674_18	Aspflo1	Aspergillus	floccosus	Terrei	163671	-	18	219247	221014	+	Domain of unknown function DUF4243	Protein of unknown function (DUF4243)	HMMPfam	none
98	354_163674_18	Aspflo1	Aspergillus	floccosus	Terrei	163672	-	18	221558	223433	-	Zn(2)-C6 fungal-type DNA-binding domain	Fungal Zn(2)-Cys(6) binuclear cluster domain	HMMPfam	none
98	354_163674_18	Aspflo1	Aspergillus	floccosus	Terrei	182825	-	18	223919	224902	+	none	none	none	none
98	354_163674_18	Aspflo1	Aspergillus	floccosus	Terrei	173336	-	18	226975	227712	+	none	none	none	none
98	354_163674_18	Aspflo1	Aspergillus	floccosus	Terrei	163674	DMAT	18	229428	230806	+	Aromatic prenyltransferase, DMATS type	Tryptophan dimethylallyltransferase	HMMPfam	none
98	354_163674_18	Aspflo1	Aspergillus	floccosus	Terrei	182828	-	18	231280	232589	+	Aminotransferase, class I/classII	Aminotransferase class I and II	HMMPfam	none
98	354_163674_18	Aspflo1	Aspergillus	floccosus	Terrei	163676	-	18	233173	234373	+	none	none	none	none
98	354_163674_18	Aspflo1	Aspergillus	floccosus	Terrei	163677	-	18	234574	235889	-	Intradiol ring-cleavage dioxygenase, C-terminal	Dioxygenase	HMMPfam	none
98	354_163674_18	Aspflo1	Aspergillus	floccosus	Terrei	39688	-	18	236500	238586	+	Zn(2)-C6 fungal-type DNA-binding domain,Transcription factor domain, fungi	Fungal Zn(2)-Cys(6) binuclear cluster domain,Fungal specific transcription factor domain	HMMPfam	none
98	354_163674_18	Aspflo1	Aspergillus	floccosus	Terrei	163679	-	18	239331	240343	-	Crotonase superfamily	Enoyl-CoA hydratase/isomerase family	HMMPfam	none
98	354_163674_18	Aspflo1	Aspergillus	floccosus	Terrei	182832	-	18	240647	242397	+	AMP-dependent synthetase/ligase	AMP-binding enzyme	HMMPfam	none
98	354_163674_18	Aspflo1	Aspergillus	floccosus	Terrei	146360	-	18	242919	243716	+	Methyltransferase domain	Methyltransferase domain	HMMPfam	none
98	354_163674_18	Aspflo1	Aspergillus	floccosus	Terrei	182834	-	18	243788	246535	-	Bacterial alpha-L-rhamnosidase N-terminal,Bacterial alpha-L-rhamnosidase	Alpha-L-rhamnosidase N-terminal domain,Bacterial alpha-L-rhamnosidase	HMMPfam	none
98	354_163674_18	Aspflo1	Aspergillus	floccosus	Terrei	173343	-	18	247042	248760	+	General substrate transporter	Sugar (and other) transporter	HMMPfam	none
98	354_163674_18	Aspflo1	Aspergillus	floccosus	Terrei	39710	-	18	249049	250820	-	none	none	none	none
98	354_163674_18	Aspflo1	Aspergillus	floccosus	Terrei	39714	-	18	251143	252660	-	Zn(2)-C6 fungal-type DNA-binding domain,Protein of unknown function DUF3468	Fungal Zn(2)-Cys(6) binuclear cluster domain,Fungal specific transcription factor domain	HMMPfam	none
98	406_254151_13	Aspneoi1	Aspergillus	neoindicus	Terrei	231273	-	13	231426	232949	+	Zn(2)-C6 fungal-type DNA-binding domain,Protein of unknown function DUF3468	Fungal Zn(2)-Cys(6) binuclear cluster domain,Fungal specific transcription factor domain	HMMPfam	none
98	406_254151_13	Aspneoi1	Aspergillus	neoindicus	Terrei	259395	-	13	233125	235165	-	Major facilitator superfamily	Major Facilitator Superfamily	HMMPfam	none
98	406_254151_13	Aspneoi1	Aspergillus	neoindicus	Terrei	231278	-	13	236208	238157	+	none	none	none	none
98	406_254151_13	Aspneoi1	Aspergillus	neoindicus	Terrei	259397	-	13	238213	239940	-	General substrate transporter	Sugar (and other) transporter	HMMPfam	none
98	406_254151_13	Aspneoi1	Aspergillus	neoindicus	Terrei	259399	-	13	240455	243208	+	Bacterial alpha-L-rhamnosidase N-terminal,Bacterial alpha-L-rhamnosidase	Alpha-L-rhamnosidase N-terminal domain,Bacterial alpha-L-rhamnosidase	HMMPfam	none
98	406_254151_13	Aspneoi1	Aspergillus	neoindicus	Terrei	231279	-	13	243265	244050	-	Methyltransferase domain	Methyltransferase domain	HMMPfam	none
98	406_254151_13	Aspneoi1	Aspergillus	neoindicus	Terrei	259400	-	13	244573	246267	-	AMP-dependent synthetase/ligase	AMP-binding enzyme	HMMPfam	none
98	406_254151_13	Aspneoi1	Aspergillus	neoindicus	Terrei	254146	-	13	246515	247523	+	Crotonase superfamily	Enoyl-CoA hydratase/isomerase family	HMMPfam	none
98	406_254151_13	Aspneoi1	Aspergillus	neoindicus	Terrei	50110	-	13	247984	250079	-	Zn(2)-C6 fungal-type DNA-binding domain,Transcription factor domain, fungi	Fungal Zn(2)-Cys(6) binuclear cluster domain,Fungal specific transcription factor domain	HMMPfam	none
98	406_254151_13	Aspneoi1	Aspergillus	neoindicus	Terrei	254147	-	13	250703	252014	+	Intradiol ring-cleavage dioxygenase, C-terminal	Dioxygenase	HMMPfam	none
98	406_254151_13	Aspneoi1	Aspergillus	neoindicus	Terrei	254148	-	13	252213	252965	-	none	none	none	none
98	406_254151_13	Aspneoi1	Aspergillus	neoindicus	Terrei	231285	-	13	255200	256509	-	Aminotransferase, class I/classII	Aminotransferase class I and II	HMMPfam	none
98	406_254151_13	Aspneoi1	Aspergillus	neoindicus	Terrei	254151	DMAT	13	256940	258329	-	Aromatic prenyltransferase, DMATS type	Tryptophan dimethylallyltransferase	HMMPfam	none
99	303_158509_16	Aspala1	Aspergillus	alabamensis	Terrei	163552	-	16	212270	213923	-	Cytochrome P450	Cytochrome P450	HMMPfam	none
99	303_158509_16	Aspala1	Aspergillus	alabamensis	Terrei	163554	-	16	214446	216194	-	Macro domain	Macro domain	HMMPfam	none
99	303_158509_16	Aspala1	Aspergillus	alabamensis	Terrei	163557	-	16	216936	218849	-	Major facilitator superfamily	Major Facilitator Superfamily	HMMPfam	none
99	303_158509_16	Aspala1	Aspergillus	alabamensis	Terrei	147763	-	16	219849	220328	+	Glutathione-dependent formaldehyde-activating enzyme/centromere protein V	Glutathione-dependent formaldehyde-activating enzyme	HMMPfam	none
99	303_158509_16	Aspala1	Aspergillus	alabamensis	Terrei	75466	-	16	220492	221120	-	none	none	none	none
99	303_158509_16	Aspala1	Aspergillus	alabamensis	Terrei	158508	-	16	221297	222124	-	Pyridoxal phosphate-dependent decarboxylase	Pyridoxal-dependent decarboxylase conserved domain	HMMPfam	none
99	303_158509_16	Aspala1	Aspergillus	alabamensis	Terrei	158509	NRPS-Like	16	223338	227117	+	AMP-dependent synthetase/ligase,AMP-binding enzyme C-terminal domain,Male sterility, NAD-binding	AMP-binding enzyme,AMP-binding enzyme C-terminal domain,Male sterility protein	HMMPfam	none
99	303_158509_16	Aspala1	Aspergillus	alabamensis	Terrei	158510	-	16	227354	228584	-	none	none	none	none
99	303_158509_16	Aspala1	Aspergillus	alabamensis	Terrei	163562	-	16	229591	233235	-	Alpha crystallin/Hsp20 domain,Aldehyde dehydrogenase domain	Hsp20/alpha crystallin family,Aldehyde dehydrogenase family	HMMPfam	none
99	303_158509_16	Aspala1	Aspergillus	alabamensis	Terrei	138746	-	16	234133	235788	-	Oleate hydratase	Streptococcal 67 kDa myosin-cross-reactive antigen like family	HMMPfam	none
99	303_158509_16	Aspala1	Aspergillus	alabamensis	Terrei	75501	-	16	236639	237304	+	Zinc finger, RING-type	zinc-RING finger domain,Ring finger domain,zf-C3HC4	HMMPfam	none
99	303_158509_16	Aspala1	Aspergillus	alabamensis	Terrei	75510	-	16	237635	239187	+	Cytochrome P450	Cytochrome P450	HMMPfam	none
99	303_158509_16	Aspala1	Aspergillus	alabamensis	Terrei	158515	-	16	239735	241700	+	Autophagy-related protein 22-like	Vacuole effluxer Atg22 like	HMMPfam	none
99	303_158509_16	Aspala1	Aspergillus	alabamensis	Terrei	75521	-	16	242124	242556	-	none	none	none	none
99	303_158509_16	Aspala1	Aspergillus	alabamensis	Terrei	158517	-	16	243951	245971	+	Cysteinyl-tRNA synthetase/mycothiol ligase,Phosphatidylethanolamine-binding protein PEBP	tRNA synthetases class I (C) catalytic domain,Phosphatidylethanolamine-binding protein	HMMPfam	none
99	303_158509_16	Aspala1	Aspergillus	alabamensis	Terrei	163563	-	16	247595	249203	-	Zn(2)-C6 fungal-type DNA-binding domain	Fungal Zn(2)-Cys(6) binuclear cluster domain	HMMPfam	none
99	306_152498_18	Aspall1	Aspergillus	allahabadii	Terrei	131423	-	18	468828	470026	+	Non-haem dioxygenase N-terminal domain,Oxoglutarate/iron-dependent dioxygenase	non-haem dioxygenase in morphine synthesis N-terminal,2OG-Fe(II) oxygenase superfamily	HMMPfam	none
99	306_152498_18	Aspall1	Aspergillus	allahabadii	Terrei	149169	-	18	470362	470718	+	none	none	none	none
99	306_152498_18	Aspall1	Aspergillus	allahabadii	Terrei	131426	-	18	472442	473779	-	Autophagy-related protein 22-like	Vacuole effluxer Atg22 like	HMMPfam	none
99	306_152498_18	Aspall1	Aspergillus	allahabadii	Terrei	131430	-	18	475006	476217	-	Cytochrome P450	Cytochrome P450	HMMPfam	none
99	306_152498_18	Aspall1	Aspergillus	allahabadii	Terrei	152496	-	18	478400	480058	+	Oleate hydratase	Streptococcal 67 kDa myosin-cross-reactive antigen like family	HMMPfam	none
99	306_152498_18	Aspall1	Aspergillus	allahabadii	Terrei	149173	-	18	480991	481425	+	Alpha crystallin/Hsp20 domain	Hsp20/alpha crystallin family	HMMPfam	none
99	306_152498_18	Aspall1	Aspergillus	allahabadii	Terrei	149174	-	18	482300	483975	+	Aldehyde dehydrogenase domain	Aldehyde dehydrogenase family	HMMPfam	none
99	306_152498_18	Aspall1	Aspergillus	allahabadii	Terrei	149175	-	18	484425	485252	+	Short-chain dehydrogenase/reductase SDR	short chain dehydrogenase	HMMPfam	none
99	306_152498_18	Aspall1	Aspergillus	allahabadii	Terrei	149176	-	18	486176	487414	+	none	none	none	none
99	306_152498_18	Aspall1	Aspergillus	allahabadii	Terrei	152498	NRPS-Like	18	487629	491428	-	AMP-dependent synthetase/ligase,AMP-binding enzyme C-terminal domain,Male sterility, NAD-binding	AMP-binding enzyme,AMP-binding enzyme C-terminal domain,Male sterility protein	HMMPfam	none
99	306_152498_18	Aspall1	Aspergillus	allahabadii	Terrei	149178	-	18	492895	494404	+	Pyridoxal phosphate-dependent decarboxylase	Pyridoxal-dependent decarboxylase conserved domain	HMMPfam	none
99	306_152498_18	Aspall1	Aspergillus	allahabadii	Terrei	131433	-	18	494518	494929	-	Glutathione-dependent formaldehyde-activating enzyme/centromere protein V	Glutathione-dependent formaldehyde-activating enzyme	HMMPfam	none
99	306_152498_18	Aspall1	Aspergillus	allahabadii	Terrei	149179	-	18	496001	497883	+	Major facilitator superfamily	Major Facilitator Superfamily	HMMPfam	none
99	306_152498_18	Aspall1	Aspergillus	allahabadii	Terrei	139330	-	18	498673	500396	+	Macro domain	Macro domain	HMMPfam	none
99	306_152498_18	Aspall1	Aspergillus	allahabadii	Terrei	139331	-	18	500914	502572	+	Cytochrome P450	Cytochrome P450	HMMPfam	none
99	306_152498_18	Aspall1	Aspergillus	allahabadii	Terrei	33058	-	18	503141	504442	+	Globin,Oxidoreductase, FAD-binding domain,Oxidoreductase FAD/NAD(P)-binding	Globin,Oxidoreductase FAD-binding domain,Oxidoreductase NAD-binding domain	HMMPfam	none
99	306_152498_18	Aspall1	Aspergillus	allahabadii	Terrei	131437	-	18	504643	505474	+	none	none	none	none
99	306_152498_18	Aspall1	Aspergillus	allahabadii	Terrei	152499	-	18	505542	506734	-	Alcohol dehydrogenase GroES-like,Alcohol dehydrogenase, C-terminal	Alcohol dehydrogenase GroES-like domain,Zinc-binding dehydrogenase	HMMPfam	none
99	307_208252_13	Aspamb1	Aspergillus	ambiguus	Terrei	208248	-	13	262326	263517	+	Alcohol dehydrogenase GroES-like,Alcohol dehydrogenase, C-terminal	Alcohol dehydrogenase GroES-like domain,Zinc-binding dehydrogenase	HMMPfam	none
99	307_208252_13	Aspamb1	Aspergillus	ambiguus	Terrei	180055	-	13	263588	264422	-	none	none	none	none
99	307_208252_13	Aspamb1	Aspergillus	ambiguus	Terrei	180056	-	13	264788	266074	-	Globin,Oxidoreductase, FAD-binding domain,Oxidoreductase FAD/NAD(P)-binding	Globin,Oxidoreductase FAD-binding domain,Oxidoreductase NAD-binding domain	HMMPfam	none
99	307_208252_13	Aspamb1	Aspergillus	ambiguus	Terrei	180058	-	13	266754	268414	-	Cytochrome P450	Cytochrome P450	HMMPfam	none
99	307_208252_13	Aspamb1	Aspergillus	ambiguus	Terrei	180060	-	13	271569	271832	+	Glutathione-dependent formaldehyde-activating enzyme/centromere protein V	Glutathione-dependent formaldehyde-activating enzyme	HMMPfam	none
99	307_208252_13	Aspamb1	Aspergillus	ambiguus	Terrei	208252	NRPS-Like	13	275057	278838	+	AMP-dependent synthetase/ligase,AMP-binding enzyme C-terminal domain,Male sterility, NAD-binding	AMP-binding enzyme,AMP-binding enzyme C-terminal domain,Male sterility protein	HMMPfam	none
99	307_208252_13	Aspamb1	Aspergillus	ambiguus	Terrei	42831	-	13	279513	280358	-	none	none	none	none
99	307_208252_13	Aspamb1	Aspergillus	ambiguus	Terrei	208254	-	13	281317	282149	-	none	none	none	none
99	307_208252_13	Aspamb1	Aspergillus	ambiguus	Terrei	208255	-	13	282560	284221	-	Aldehyde dehydrogenase domain	Aldehyde dehydrogenase family	HMMPfam	none
99	307_208252_13	Aspamb1	Aspergillus	ambiguus	Terrei	208257	-	13	285184	286846	-	Oleate hydratase	Streptococcal 67 kDa myosin-cross-reactive antigen like family	HMMPfam	none
99	307_208252_13	Aspamb1	Aspergillus	ambiguus	Terrei	180064	-	13	288584	290134	+	Cytochrome P450	Cytochrome P450	HMMPfam	none
99	307_208252_13	Aspamb1	Aspergillus	ambiguus	Terrei	180065	-	13	291735	292115	-	Permease, cytosine/purines, uracil, thiamine, allantoin	Permease for cytosine/purines, uracil, thiamine, allantoin	HMMPfam	none
99	307_208252_13	Aspamb1	Aspergillus	ambiguus	Terrei	42846	-	13	292555	293730	+	Non-haem dioxygenase N-terminal domain,Oxoglutarate/iron-dependent dioxygenase	non-haem dioxygenase in morphine synthesis N-terminal,2OG-Fe(II) oxygenase superfamily	HMMPfam	none
99	308_186950_9	Aspaur1	Aspergillus	aureoterreus	Terrei	186950	NRPS-Like	9	163688	167481	+	AMP-dependent synthetase/ligase,AMP-binding enzyme C-terminal domain,Male sterility, NAD-binding	AMP-binding enzyme,AMP-binding enzyme C-terminal domain,Male sterility protein	HMMPfam	none
99	308_186950_9	Aspaur1	Aspergillus	aureoterreus	Terrei	58892	-	9	167720	168943	-	none	none	none	none
99	308_186950_9	Aspaur1	Aspergillus	aureoterreus	Terrei	181558	-	9	170794	171348	-	Alpha crystallin/Hsp20 domain	Hsp20/alpha crystallin family	HMMPfam	none
99	308_186950_9	Aspaur1	Aspergillus	aureoterreus	Terrei	160996	-	9	172157	173810	-	Oleate hydratase	Streptococcal 67 kDa myosin-cross-reactive antigen like family	HMMPfam	none
99	308_186950_9	Aspaur1	Aspergillus	aureoterreus	Terrei	59004	-	9	174643	175315	+	Zinc finger, RING-type	zinc-RING finger domain,Ring finger domain,zf-C3HC4	HMMPfam	none
99	308_186950_9	Aspaur1	Aspergillus	aureoterreus	Terrei	58992	-	9	175605	177171	+	Cytochrome P450	Cytochrome P450	HMMPfam	none
99	308_186950_9	Aspaur1	Aspergillus	aureoterreus	Terrei	186956	-	9	177714	179679	+	Autophagy-related protein 22-like	Vacuole effluxer Atg22 like	HMMPfam	none
99	308_186950_9	Aspaur1	Aspergillus	aureoterreus	Terrei	181562	-	9	180177	180604	-	none	none	none	none
99	308_186950_9	Aspaur1	Aspergillus	aureoterreus	Terrei	161009	-	9	180968	182159	-	Non-haem dioxygenase N-terminal domain,Oxoglutarate/iron-dependent dioxygenase	non-haem dioxygenase in morphine synthesis N-terminal,2OG-Fe(II) oxygenase superfamily	HMMPfam	none
99	354_175426_9	Aspflo1	Aspergillus	floccosus	Terrei	72520	-	9	38143	39337	+	Non-haem dioxygenase N-terminal domain,Oxoglutarate/iron-dependent dioxygenase	non-haem dioxygenase in morphine synthesis N-terminal,2OG-Fe(II) oxygenase superfamily	HMMPfam	none
99	354_175426_9	Aspflo1	Aspergillus	floccosus	Terrei	175418	-	9	39693	40049	+	none	none	none	none
99	354_175426_9	Aspflo1	Aspergillus	floccosus	Terrei	150531	-	9	40757	42736	-	Autophagy-related protein 22-like	Vacuole effluxer Atg22 like	HMMPfam	none
99	354_175426_9	Aspflo1	Aspergillus	floccosus	Terrei	165251	-	9	43284	44853	-	Cytochrome P450	Cytochrome P450	HMMPfam	none
99	354_175426_9	Aspflo1	Aspergillus	floccosus	Terrei	72539	-	9	45169	46044	-	Zinc finger, RING-type	zinc-RING finger domain,Ring finger domain,zf-C3HC4	HMMPfam	none
99	354_175426_9	Aspflo1	Aspergillus	floccosus	Terrei	72559	-	9	46694	48349	+	Oleate hydratase	Streptococcal 67 kDa myosin-cross-reactive antigen like family	HMMPfam	none
99	354_175426_9	Aspflo1	Aspergillus	floccosus	Terrei	165253	-	9	49257	53320	+	Alpha crystallin/Hsp20 domain,Aldehyde dehydrogenase domain	Hsp20/alpha crystallin family,Aldehyde dehydrogenase family	HMMPfam	none
99	354_175426_9	Aspflo1	Aspergillus	floccosus	Terrei	184618	-	9	54306	55098	+	none	none	none	none
99	354_175426_9	Aspflo1	Aspergillus	floccosus	Terrei	175426	NRPS-Like	9	55779	58718	-	AMP-dependent synthetase/ligase,AMP-binding enzyme C-terminal domain,Male sterility, NAD-binding	AMP-binding enzyme,AMP-binding enzyme C-terminal domain,Male sterility protein	HMMPfam	none
99	406_262097_26	Aspneoi1	Aspergillus	neoindicus	Terrei	221858	-	26	1390676	1391864	+	Non-haem dioxygenase N-terminal domain,Oxoglutarate/iron-dependent dioxygenase	non-haem dioxygenase in morphine synthesis N-terminal,2OG-Fe(II) oxygenase superfamily	HMMPfam	none
99	406_262097_26	Aspneoi1	Aspergillus	neoindicus	Terrei	221860	-	26	1392210	1392570	+	none	none	none	none
99	406_262097_26	Aspneoi1	Aspergillus	neoindicus	Terrei	221864	-	26	1394261	1396230	-	Autophagy-related protein 22-like	Vacuole effluxer Atg22 like	HMMPfam	none
99	406_262097_26	Aspneoi1	Aspergillus	neoindicus	Terrei	156875	-	26	1396839	1398402	-	Cytochrome P450	Cytochrome P450	HMMPfam	none
99	406_262097_26	Aspneoi1	Aspergillus	neoindicus	Terrei	221866	-	26	1398737	1399500	-	Zinc finger, RING-type	zinc-RING finger domain,Ring finger domain,zf-C3HC4	HMMPfam	none
99	406_262097_26	Aspneoi1	Aspergillus	neoindicus	Terrei	221867	-	26	1400268	1401926	+	Oleate hydratase	Streptococcal 67 kDa myosin-cross-reactive antigen like family	HMMPfam	none
99	406_262097_26	Aspneoi1	Aspergillus	neoindicus	Terrei	242359	-	26	1402920	1407076	+	Alpha crystallin/Hsp20 domain,Aldehyde dehydrogenase domain	Hsp20/alpha crystallin family,Aldehyde dehydrogenase family	HMMPfam	none
99	406_262097_26	Aspneoi1	Aspergillus	neoindicus	Terrei	250255	-	26	1407993	1408787	+	none	none	none	none
99	406_262097_26	Aspneoi1	Aspergillus	neoindicus	Terrei	262097	NRPS-Like	26	1409424	1413222	-	AMP-dependent synthetase/ligase,AMP-binding enzyme C-terminal domain,Male sterility, NAD-binding	AMP-binding enzyme,AMP-binding enzyme C-terminal domain,Male sterility protein	HMMPfam	none
99	406_262097_26	Aspneoi1	Aspergillus	neoindicus	Terrei	262101	-	26	1414500	1416225	+	Pyridoxal phosphate-dependent decarboxylase	Pyridoxal-dependent decarboxylase conserved domain	HMMPfam	none
99	406_262097_26	Aspneoi1	Aspergillus	neoindicus	Terrei	156911	-	26	1416441	1416902	-	Glutathione-dependent formaldehyde-activating enzyme/centromere protein V	Glutathione-dependent formaldehyde-activating enzyme	HMMPfam	none
99	406_262097_26	Aspneoi1	Aspergillus	neoindicus	Terrei	156913	-	26	1417817	1419750	+	Major facilitator superfamily	Major Facilitator Superfamily	HMMPfam	none
99	406_262097_26	Aspneoi1	Aspergillus	neoindicus	Terrei	156967	-	26	1422600	1424410	+	Cytochrome P450	Cytochrome P450	HMMPfam	none
99	406_262097_26	Aspneoi1	Aspergillus	neoindicus	Terrei	221875	-	26	1424949	1426232	+	Globin,Oxidoreductase, FAD-binding domain,Oxidoreductase FAD/NAD(P)-binding	Globin,Oxidoreductase FAD-binding domain,Oxidoreductase NAD-binding domain	HMMPfam	none
99	406_262097_26	Aspneoi1	Aspergillus	neoindicus	Terrei	221876	-	26	1426415	1427239	+	none	none	none	none
99	406_262097_26	Aspneoi1	Aspergillus	neoindicus	Terrei	242365	-	26	1427307	1428492	-	Alcohol dehydrogenase GroES-like,Alcohol dehydrogenase, C-terminal	Alcohol dehydrogenase GroES-like domain,Zinc-binding dehydrogenase	HMMPfam	none
99	406_262097_26	Aspneoi1	Aspergillus	neoindicus	Terrei	242366	-	26	1429357	1434028	-	ABC transporter type 1, transmembrane domain,ABC transporter-like	ABC transporter transmembrane region 2,ABC transporter transmembrane region,ABC transporter	HMMPfam	none
99	406_262097_26	Aspneoi1	Aspergillus	neoindicus	Terrei	157119	-	26	1434973	1437265	-	none	none	none	none
99	406_262097_26	Aspneoi1	Aspergillus	neoindicus	Terrei	250263	-	26	1437423	1438695	-	none	none	none	none
99	406_262097_26	Aspneoi1	Aspergillus	neoindicus	Terrei	250264	-	26	1438819	1439672	+	none	none	none	none
99	406_262097_26	Aspneoi1	Aspergillus	neoindicus	Terrei	262113	-	26	1440011	1441231	+	NmrA-like domain	NmrA-like family	HMMPfam	none
99	406_262097_26	Aspneoi1	Aspergillus	neoindicus	Terrei	157466	-	26	1441328	1442264	-	Phytanoyl-CoA dioxygenase	Phytanoyl-CoA dioxygenase (PhyH)	HMMPfam	none
99	406_262097_26	Aspneoi1	Aspergillus	neoindicus	Terrei	250267	-	26	1442402	1443681	-	NmrA-like domain	NmrA-like family	HMMPfam	none
99	406_262097_26	Aspneoi1	Aspergillus	neoindicus	Terrei	262121	NRPS-Like	26	1444388	1447585	-	AMP-dependent synthetase/ligase,AMP-binding enzyme C-terminal domain,Acyl carrier protein-like,Male sterility, NAD-binding	AMP-binding enzyme,AMP-binding enzyme C-terminal domain,Phosphopantetheine attachment site,Male sterility protein	HMMPfam	none
99	406_262097_26	Aspneoi1	Aspergillus	neoindicus	Terrei	157678	-	26	1448100	1450047	-	Cys/Met metabolism, pyridoxal phosphate-dependent enzyme	Cys/Met metabolism PLP-dependent enzyme	HMMPfam	none
99	406_262097_26	Aspneoi1	Aspergillus	neoindicus	Terrei	262123	-	26	1451066	1452897	+	Major facilitator superfamily	Major Facilitator Superfamily	HMMPfam	none
100	354_186572_6	Aspflo1	Aspergillus	floccosus	Terrei	177761	-	6	116662	118172	-	O-methyltransferase, family 2	O-methyltransferase	HMMPfam	none
100	354_186572_6	Aspflo1	Aspergillus	floccosus	Terrei	186571	-	6	118953	120855	-	Cytochrome P450	Cytochrome P450	HMMPfam	none
100	354_186572_6	Aspflo1	Aspergillus	floccosus	Terrei	186572	PKS	6	121416	126808	+	Beta-ketoacyl synthase, N-terminal,Beta-ketoacyl synthase, C-terminal,Acyl transferase,Acyl carrier protein-like	Beta-ketoacyl synthase, N-terminal domain,Beta-ketoacyl synthase, C-terminal domain,Acyl transferase domain,Phosphopantetheine attachment site	HMMPfam	none
100	354_186572_6	Aspflo1	Aspergillus	floccosus	Terrei	186575	-	6	127098	128744	-	Major facilitator superfamily	Major Facilitator Superfamily	HMMPfam	none
100	354_186572_6	Aspflo1	Aspergillus	floccosus	Terrei	186577	-	6	129825	131124	+	Aminoglycoside phosphotransferase	Phosphotransferase enzyme family	HMMPfam	none
100	354_186572_6	Aspflo1	Aspergillus	floccosus	Terrei	167186	-	6	132305	133742	+	Plant methyltransferase dimerisation,O-methyltransferase, family 2	Dimerisation domain,O-methyltransferase	HMMPfam	none
101	303_164047_8	Aspala1	Aspergillus	alabamensis	Terrei	164037	-	8	66573	67655	-	NmrA-like domain	NmrA-like family	HMMPfam	none
101	303_164047_8	Aspala1	Aspergillus	alabamensis	Terrei	139370	-	8	68284	68865	+	none	none	none	none
101	303_164047_8	Aspala1	Aspergillus	alabamensis	Terrei	164042	-	8	68868	69626	-	none	none	none	none
101	303_164047_8	Aspala1	Aspergillus	alabamensis	Terrei	148063	-	8	69803	73479	+	Aminotransferase class V domain,Basic-leucine zipper domain	Aminotransferase class-V,Basic region leucine zipper,bZIP transcription factor	HMMPfam	none
101	303_164047_8	Aspala1	Aspergillus	alabamensis	Terrei	85486	-	8	74047	74835	+	Short-chain dehydrogenase/reductase SDR	short chain dehydrogenase	HMMPfam	none
101	303_164047_8	Aspala1	Aspergillus	alabamensis	Terrei	139377	-	8	77176	79092	+	Glycoside hydrolase, family 16	Glycosyl hydrolases family 16	HMMPfam	none
101	303_164047_8	Aspala1	Aspergillus	alabamensis	Terrei	164047	NRPS-Like	8	79337	82597	-	AMP-dependent synthetase/ligase,Acyl carrier protein-like,Male sterility, NAD-binding	AMP-binding enzyme,Phosphopantetheine attachment site,Male sterility protein	HMMPfam	none
101	303_164047_8	Aspala1	Aspergillus	alabamensis	Terrei	164048	-	8	85472	86878	+	O-methyltransferase, family 2	O-methyltransferase	HMMPfam	none
101	306_151130_5	Aspall1	Aspergillus	allahabadii	Terrei	140698	-	5	195693	197093	-	O-methyltransferase, family 2	O-methyltransferase	HMMPfam	none
101	306_151130_5	Aspall1	Aspergillus	allahabadii	Terrei	115284	-	5	198265	198510	-	none	none	none	none
101	306_151130_5	Aspall1	Aspergillus	allahabadii	Terrei	151130	NRPS-Like	5	200155	203417	+	AMP-dependent synthetase/ligase,Acyl carrier protein-like,Male sterility, NAD-binding	AMP-binding enzyme,Phosphopantetheine attachment site,Male sterility protein	HMMPfam	none
101	306_151130_5	Aspall1	Aspergillus	allahabadii	Terrei	115287	-	5	203692	205656	-	none	none	none	none
101	306_151130_5	Aspall1	Aspergillus	allahabadii	Terrei	115289	-	5	207994	208782	-	Short-chain dehydrogenase/reductase SDR	short chain dehydrogenase	HMMPfam	none
101	307_208792_4	Aspamb1	Aspergillus	ambiguus	Terrei	181021	-	4	30444	31232	+	Short-chain dehydrogenase/reductase SDR	short chain dehydrogenase	HMMPfam	none
101	307_208792_4	Aspamb1	Aspergillus	ambiguus	Terrei	194008	-	4	31478	32529	+	Crotonase superfamily	Enoyl-CoA hydratase/isomerase family	HMMPfam	none
101	307_208792_4	Aspamb1	Aspergillus	ambiguus	Terrei	59056	-	4	34519	36351	+	none	none	none	none
101	307_208792_4	Aspamb1	Aspergillus	ambiguus	Terrei	208792	NRPS-Like	4	36922	40174	-	AMP-dependent synthetase/ligase,Acyl carrier protein-like,Male sterility, NAD-binding	AMP-binding enzyme,Phosphopantetheine attachment site,Male sterility protein	HMMPfam	none
101	308_187665_9	Aspaur1	Aspergillus	aureoterreus	Terrei	78994	-	9	54287	55669	-	O-methyltransferase, family 2	O-methyltransferase	HMMPfam	none
101	308_187665_9	Aspaur1	Aspergillus	aureoterreus	Terrei	78993	-	9	56447	57277	-	none	none	none	none
101	308_187665_9	Aspaur1	Aspergillus	aureoterreus	Terrei	187665	NRPS-Like	9	58492	61764	+	AMP-dependent synthetase/ligase,Acyl carrier protein-like,Male sterility, NAD-binding	AMP-binding enzyme,Phosphopantetheine attachment site,Male sterility protein	HMMPfam	none
101	308_187665_9	Aspaur1	Aspergillus	aureoterreus	Terrei	79043	-	9	62877	64009	-	none	none	none	none
101	308_187665_9	Aspaur1	Aspergillus	aureoterreus	Terrei	79063	-	9	65890	66195	-	none	none	none	none
101	308_187665_9	Aspaur1	Aspergillus	aureoterreus	Terrei	79092	-	9	66366	67154	-	Short-chain dehydrogenase/reductase SDR	short chain dehydrogenase	HMMPfam	none
101	308_187665_9	Aspaur1	Aspergillus	aureoterreus	Terrei	182921	-	9	67708	71473	-	Aminotransferase class V domain,Basic-leucine zipper domain	Aminotransferase class-V,Basic region leucine zipper,bZIP transcription factor	HMMPfam	none
101	308_187665_9	Aspaur1	Aspergillus	aureoterreus	Terrei	163876	-	9	72385	72750	-	none	none	none	none
101	308_187665_9	Aspaur1	Aspergillus	aureoterreus	Terrei	163877	-	9	73430	74516	+	NmrA-like domain	NmrA-like family	HMMPfam	none
101	354_120396_5	Aspflo1	Aspergillus	floccosus	Terrei	167616	-	5	141536	142945	-	O-methyltransferase, family 2	O-methyltransferase	HMMPfam	none
101	354_120396_5	Aspflo1	Aspergillus	floccosus	Terrei	120396	NRPS-Like	5	145903	149170	+	AMP-dependent synthetase/ligase,Acyl carrier protein-like,Male sterility, NAD-binding	AMP-binding enzyme,Phosphopantetheine attachment site,Male sterility protein	HMMPfam	none
101	354_120396_5	Aspflo1	Aspergillus	floccosus	Terrei	155963	-	5	149474	151432	-	Glycoside hydrolase, family 16	Glycosyl hydrolases family 16	HMMPfam	none
101	354_120396_5	Aspflo1	Aspergillus	floccosus	Terrei	120413	-	5	153325	154368	-	Crotonase superfamily	Enoyl-CoA hydratase/isomerase family	HMMPfam	none
101	354_120396_5	Aspflo1	Aspergillus	floccosus	Terrei	120407	-	5	154598	155386	-	Short-chain dehydrogenase/reductase SDR	short chain dehydrogenase	HMMPfam	none
101	406_134272_5	Aspneoi1	Aspergillus	neoindicus	Terrei	257006	-	5	140385	141686	+	Short-chain dehydrogenase/reductase SDR,Crotonase superfamily	short chain dehydrogenase,Enoyl-CoA hydratase/isomerase family	HMMPfam	none
101	406_134272_5	Aspneoi1	Aspergillus	neoindicus	Terrei	257007	-	5	143430	145464	+	none	none	none	none
101	406_134272_5	Aspneoi1	Aspergillus	neoindicus	Terrei	134272	NRPS-Like	5	145704	148966	-	AMP-dependent synthetase/ligase,Acyl carrier protein-like,Male sterility, NAD-binding	AMP-binding enzyme,Phosphopantetheine attachment site,Male sterility protein	HMMPfam	none
101	406_134272_5	Aspneoi1	Aspergillus	neoindicus	Terrei	134157	-	5	149478	150062	+	none	none	none	none
101	406_134272_5	Aspneoi1	Aspergillus	neoindicus	Terrei	246444	-	5	151972	153381	+	O-methyltransferase, family 2	O-methyltransferase	HMMPfam	none
103	306_37132_8	Aspall1	Aspergillus	allahabadii	Terrei	132095	-	8	312478	314718	+	Transcription factor domain, fungi	Fungal specific transcription factor domain	HMMPfam	none
103	306_37132_8	Aspall1	Aspergillus	allahabadii	Terrei	149600	-	8	314852	318461	-	Tannase/feruloyl esterase	Tannase and feruloyl esterase	HMMPfam	none
103	306_37132_8	Aspall1	Aspergillus	allahabadii	Terrei	132101	-	8	319007	319541	-	Ribonucleoprotein LSM domain	LSM domain	HMMPfam	none
103	306_37132_8	Aspall1	Aspergillus	allahabadii	Terrei	132103	-	8	319978	320775	-	Protein of unknown function DUF866, eukaryotic	Eukaryotic protein of unknown function (DUF866)	HMMPfam	none
103	306_37132_8	Aspall1	Aspergillus	allahabadii	Terrei	132104	-	8	321121	323085	-	Monooxygenase, FAD-binding,Phenol hydroxylase, C-terminal dimerisation domain	FAD binding domain,Phenol hydroxylase, C-terminal dimerisation domain	HMMPfam	none
103	306_37132_8	Aspall1	Aspergillus	allahabadii	Terrei	139611	-	8	326238	330809	+	DDHD	DDHD domain	HMMPfam	none
103	306_37132_8	Aspall1	Aspergillus	allahabadii	Terrei	149604	-	8	331823	332638	-	Methyltransferase domain	Methyltransferase domain	HMMPfam	none
103	306_37132_8	Aspall1	Aspergillus	allahabadii	Terrei	37132	NRPS-Like	8	333029	335821	+	AMP-dependent synthetase/ligase,Acyl carrier protein-like,Thioesterase	AMP-binding enzyme,Phosphopantetheine attachment site,Thioesterase domain	HMMPfam	none
103	307_198692_10	Aspamb1	Aspergillus	ambiguus	Terrei	198691	-	10	1199405	1200805	+	Transferase	Transferase family	HMMPfam	none
103	307_198692_10	Aspamb1	Aspergillus	ambiguus	Terrei	198692	NRPS-Like	10	1201231	1203993	-	AMP-dependent synthetase/ligase,Acyl carrier protein-like,Thioesterase	AMP-binding enzyme,Phosphopantetheine attachment site,Thioesterase domain	HMMPfam	none
103	307_198692_10	Aspamb1	Aspergillus	ambiguus	Terrei	198693	-	10	1204867	1207395	+	Methyltransferase type 11,Short-chain dehydrogenase/reductase SDR	Methyltransferase domain,short chain dehydrogenase	HMMPfam	none
103	307_198692_10	Aspamb1	Aspergillus	ambiguus	Terrei	198694	-	10	1207925	1209507	-	Pyridine nucleotide-disulphide oxidoreductase, FAD/NAD(P)-binding domain,Monooxygenase, FAD-binding	Pyridine nucleotide-disulphide oxidoreductase,FAD binding domain	HMMPfam	none
103	307_198692_10	Aspamb1	Aspergillus	ambiguus	Terrei	170271	-	10	1210510	1212334	-	none	none	none	none
103	307_198692_10	Aspamb1	Aspergillus	ambiguus	Terrei	198696	-	10	1214170	1215156	-	none	none	none	none
103	307_198692_10	Aspamb1	Aspergillus	ambiguus	Terrei	87539	-	10	1216759	1218253	+	Glucanosyltransferase	Glucanosyltransferase	HMMPfam	none
103	307_198692_10	Aspamb1	Aspergillus	ambiguus	Terrei	209559	-	10	1218759	1220952	-	Multicopper oxidase, type 3,Multicopper oxidase, type 1,Multicopper oxidase, type 2	Multicopper oxidase	HMMPfam	none
103	307_198692_10	Aspamb1	Aspergillus	ambiguus	Terrei	209561	NRPS-Like	10	1222585	1225338	+	AMP-dependent synthetase/ligase,Acyl carrier protein-like,Thioesterase	AMP-binding enzyme,Phosphopantetheine attachment site,Thioesterase domain	HMMPfam	none
103	307_198692_10	Aspamb1	Aspergillus	ambiguus	Terrei	191013	-	10	1226332	1228063	-	Major facilitator superfamily	Major Facilitator Superfamily	HMMPfam	none
103	354_186934_8	Aspflo1	Aspergillus	floccosus	Terrei	186934	NRPS-Like	8	87668	90460	+	AMP-dependent synthetase/ligase,Acyl carrier protein-like,Thioesterase	AMP-binding enzyme,Phosphopantetheine attachment site,Thioesterase domain	HMMPfam	none
103	354_186934_8	Aspflo1	Aspergillus	floccosus	Terrei	155633	-	8	91306	93270	+	Major facilitator superfamily	Major Facilitator Superfamily	HMMPfam	none
103	354_186934_8	Aspflo1	Aspergillus	floccosus	Terrei	155637	-	8	93511	95589	-	ERCC4 domain	ERCC4 domain	HMMPfam	none
103	354_186934_8	Aspflo1	Aspergillus	floccosus	Terrei	186937	-	8	95813	97349	-	Glycosyltransferase subfamily 4, N-terminal domain,Glycosyl transferase, family 1	Glycosyl transferase 4-like,Glycosyltransferase Family 4,Glycosyl transferase 4-like domain,Glycosyl transferases group 1	HMMPfam	none
103	354_186934_8	Aspflo1	Aspergillus	floccosus	Terrei	118370	-	8	97931	103476	-	Kinesin motor domain	Kinesin motor domain	HMMPfam	none
103	354_186934_8	Aspflo1	Aspergillus	floccosus	Terrei	155644	-	8	105969	107635	-	Ureohydrolase	Arginase family	HMMPfam	none
103	354_186934_8	Aspflo1	Aspergillus	floccosus	Terrei	186941	-	8	108329	109873	-	Multi antimicrobial extrusion protein	MatE	HMMPfam	none
103	354_186934_8	Aspflo1	Aspergillus	floccosus	Terrei	186943	-	8	111152	113122	+	Major facilitator superfamily	Major Facilitator Superfamily	HMMPfam	none
103	406_5059_8	Aspneoi1	Aspergillus	neoindicus	Terrei	4980	-	8	818292	820526	+	Transcription factor domain, fungi	Fungal specific transcription factor domain	HMMPfam	none
103	406_5059_8	Aspneoi1	Aspergillus	neoindicus	Terrei	241024	-	8	820661	824258	-	Tetratricopeptide TPR2,Tannase/feruloyl esterase	Tetratricopeptide repeat,Tannase and feruloyl esterase	HMMPfam	none
103	406_5059_8	Aspneoi1	Aspergillus	neoindicus	Terrei	247684	-	8	824808	826576	-	Protein of unknown function DUF866, eukaryotic,Ribonucleoprotein LSM domain	Eukaryotic protein of unknown function (DUF866),LSM domain	HMMPfam	none
103	406_5059_8	Aspneoi1	Aspergillus	neoindicus	Terrei	5032	-	8	826916	828880	-	Monooxygenase, FAD-binding,Phenol hydroxylase, C-terminal dimerisation domain	FAD binding domain,Phenol hydroxylase, C-terminal dimerisation domain	HMMPfam	none
103	406_5059_8	Aspneoi1	Aspergillus	neoindicus	Terrei	215483	-	8	830163	830339	+	none	none	none	none
103	406_5059_8	Aspneoi1	Aspergillus	neoindicus	Terrei	241026	-	8	832079	836645	+	DDHD	DDHD domain	HMMPfam	none
103	406_5059_8	Aspneoi1	Aspergillus	neoindicus	Terrei	247688	-	8	837905	838720	-	Methyltransferase domain	Methyltransferase domain	HMMPfam	none
103	406_5059_8	Aspneoi1	Aspergillus	neoindicus	Terrei	5059	NRPS-Like	8	839120	841915	+	AMP-dependent synthetase/ligase,Acyl carrier protein-like,Thioesterase	AMP-binding enzyme,Phosphopantetheine attachment site,Thioesterase domain	HMMPfam	none
104	306_154634_14	Aspall1	Aspergillus	allahabadii	Terrei	137153	-	14	539820	543860	+	ABC transporter type 1, transmembrane domain,ABC transporter-like	ABC transporter transmembrane region 2,ABC transporter transmembrane region,ABC transporter	HMMPfam	none
104	306_154634_14	Aspall1	Aspergillus	allahabadii	Terrei	154634	NRPS	14	545269	551589	-	AMP-dependent synthetase/ligase,Acyl carrier protein-like,Condensation domain	AMP-binding enzyme,Phosphopantetheine attachment site,Condensation domain	HMMPfam	none
104	306_154634_14	Aspall1	Aspergillus	allahabadii	Terrei	145461	-	14	552211	553089	-	Crotonase superfamily	Enoyl-CoA hydratase/isomerase family	HMMPfam	none
104	306_154634_14	Aspall1	Aspergillus	allahabadii	Terrei	145462	-	14	553384	554828	+	none	none	none	none
104	306_154634_14	Aspall1	Aspergillus	allahabadii	Terrei	145463	-	14	555847	556963	+	Protein of unknown function DUF1749	Protein of unknown function (DUF1749)	HMMPfam	none
104	306_154634_14	Aspall1	Aspergillus	allahabadii	Terrei	154635	HYBRID	14	557299	569557	-	Beta-ketoacyl synthase, N-terminal,Beta-ketoacyl synthase, C-terminal,Acyl transferase,Methyltransferase type 12,Polyketide synthase, ketoreductase domain,Acyl carrier protein-like,Condensation domain,AMP-dependent synthetase/ligase	Beta-ketoacyl synthase, N-terminal domain,Beta-ketoacyl synthase, C-terminal domain,Acyl transferase domain,Methyltransferase domain,KR domain,Phosphopantetheine attachment site,Condensation domain,AMP-binding enzyme	HMMPfam	none
104	306_154634_14	Aspall1	Aspergillus	allahabadii	Terrei	145465	-	14	571480	573419	+	none	none	none	none
104	306_154634_14	Aspall1	Aspergillus	allahabadii	Terrei	145466	-	14	573868	575622	+	Cytochrome P450	Cytochrome P450	HMMPfam	none
104	306_154634_14	Aspall1	Aspergillus	allahabadii	Terrei	145467	-	14	575785	576843	-	Alcohol dehydrogenase GroES-like,Alcohol dehydrogenase, C-terminal	Alcohol dehydrogenase GroES-like domain,Zinc-binding dehydrogenase	HMMPfam	none
104	306_154634_14	Aspall1	Aspergillus	allahabadii	Terrei	145468	-	14	577228	578604	+	none	none	none	none
104	306_154634_14	Aspall1	Aspergillus	allahabadii	Terrei	124677	-	14	580003	582433	+	Zn(2)-C6 fungal-type DNA-binding domain,Transcription factor domain, fungi	Fungal Zn(2)-Cys(6) binuclear cluster domain,Fungal specific transcription factor domain	HMMPfam	none
104	306_154634_14	Aspall1	Aspergillus	allahabadii	Terrei	145470	-	14	584327	585526	+	none	none	none	none
104	306_154634_14	Aspall1	Aspergillus	allahabadii	Terrei	145471	-	14	586053	586881	+	none	none	none	none
104	306_154634_14	Aspall1	Aspergillus	allahabadii	Terrei	145472	NRPS-Like	14	587964	592900	+	AMP-dependent synthetase/ligase,Acyl carrier protein-like,Bacterial transferase hexapeptide repeat	AMP-binding enzyme,Phosphopantetheine attachment site,Bacterial transferase hexapeptide (six repeats)	HMMPfam	none
104	307_197287_1	Aspamb1	Aspergillus	ambiguus	Terrei	197287	NRPS	1	813389	818212	+	AMP-dependent synthetase/ligase,Acyl carrier protein-like,Condensation domain	AMP-binding enzyme,Phosphopantetheine attachment site,Condensation domain	HMMPfam	none
104	308_187288_8	Aspaur1	Aspergillus	aureoterreus	Terrei	162284	-	8	214714	216624	+	Zn(2)-C6 fungal-type DNA-binding domain,Transcription factor domain, fungi	Fungal Zn(2)-Cys(6) binuclear cluster domain,Fungal specific transcription factor domain	HMMPfam	none
104	308_187288_8	Aspaur1	Aspergillus	aureoterreus	Terrei	182172	-	8	217403	218505	-	Protein of unknown function DUF1749	Protein of unknown function (DUF1749)	HMMPfam	none
104	308_187288_8	Aspaur1	Aspergillus	aureoterreus	Terrei	182173	-	8	219350	220789	-	none	none	none	none
104	308_187288_8	Aspaur1	Aspergillus	aureoterreus	Terrei	182174	-	8	221086	221963	+	Crotonase superfamily	Enoyl-CoA hydratase/isomerase family	HMMPfam	none
104	308_187288_8	Aspaur1	Aspergillus	aureoterreus	Terrei	187288	NRPS	8	222700	228882	+	AMP-dependent synthetase/ligase,Acyl carrier protein-like,Condensation domain	AMP-binding enzyme,Phosphopantetheine attachment site,Condensation domain	HMMPfam	none
104	308_187288_8	Aspaur1	Aspergillus	aureoterreus	Terrei	172638	-	8	229417	233433	-	ABC transporter type 1, transmembrane domain,ABC transporter-like	ABC transporter transmembrane region 2,ABC transporter transmembrane region,ABC transporter	HMMPfam	none
104	308_187288_8	Aspaur1	Aspergillus	aureoterreus	Terrei	172639	-	8	234684	236802	-	Fungal trichothecene efflux pump	Fungal trichothecene efflux pump (TRI12)	HMMPfam	none
104	308_187288_8	Aspaur1	Aspergillus	aureoterreus	Terrei	187290	-	8	239782	241563	-	AMP-dependent synthetase/ligase,AMP-binding enzyme C-terminal domain	AMP-binding enzyme,AMP-binding enzyme C-terminal domain	HMMPfam	none
104	354_162325_9	Aspflo1	Aspergillus	floccosus	Terrei	162325	NRPS-Like	9	187786	190878	-	AMP-dependent synthetase/ligase,AMP-binding enzyme C-terminal domain,Acyl carrier protein-like,Male sterility, NAD-binding	AMP-binding enzyme,AMP-binding enzyme C-terminal domain,Phosphopantetheine attachment site,Male sterility protein	HMMPfam	none
104	354_162325_9	Aspflo1	Aspergillus	floccosus	Terrei	142557	-	9	192433	193555	-	Protein of unknown function DUF1749	Protein of unknown function (DUF1749)	HMMPfam	none
104	354_162325_9	Aspflo1	Aspergillus	floccosus	Terrei	186215	-	9	194575	196571	-	none	none	none	none
104	354_162325_9	Aspflo1	Aspergillus	floccosus	Terrei	171445	NRPS	9	197851	204165	+	AMP-dependent synthetase/ligase,Acyl carrier protein-like,Condensation domain	AMP-binding enzyme,Phosphopantetheine attachment site,Condensation domain	HMMPfam	none
104	354_162325_9	Aspflo1	Aspergillus	floccosus	Terrei	186224	-	9	204904	208922	-	ABC transporter type 1, transmembrane domain,ABC transporter-like	ABC transporter transmembrane region 2,ABC transporter transmembrane region,ABC transporter	HMMPfam	none
104	354_162325_9	Aspflo1	Aspergillus	floccosus	Terrei	142562	-	9	210202	212136	-	Major facilitator superfamily	Major Facilitator Superfamily	HMMPfam	none
104	354_162325_9	Aspflo1	Aspergillus	floccosus	Terrei	104656	-	9	212987	213935	-	Zinc finger, GATA-type	GATA zinc finger	HMMPfam	none
104	354_162325_9	Aspflo1	Aspergillus	floccosus	Terrei	162332	-	9	214417	215640	-	Protein of unknown function DUF1749	Protein of unknown function (DUF1749)	HMMPfam	none
104	354_162325_9	Aspflo1	Aspergillus	floccosus	Terrei	186226	-	9	217772	219564	-	AMP-dependent synthetase/ligase,AMP-binding enzyme C-terminal domain	AMP-binding enzyme,AMP-binding enzyme C-terminal domain	HMMPfam	none
104	406_261531_15	Aspneoi1	Aspergillus	neoindicus	Terrei	238355	-	15	228724	231169	-	Zn(2)-C6 fungal-type DNA-binding domain,Transcription factor domain, fungi	Fungal Zn(2)-Cys(6) binuclear cluster domain,Fungal specific transcription factor domain	HMMPfam	none
104	406_261531_15	Aspneoi1	Aspergillus	neoindicus	Terrei	261531	NRPS-Like	15	232117	235200	-	AMP-dependent synthetase/ligase,AMP-binding enzyme C-terminal domain,Acyl carrier protein-like,Male sterility, NAD-binding	AMP-binding enzyme,AMP-binding enzyme C-terminal domain,Phosphopantetheine attachment site,Male sterility protein	HMMPfam	none
104	406_261531_15	Aspneoi1	Aspergillus	neoindicus	Terrei	257194	-	15	236709	237833	-	Protein of unknown function DUF1749	Protein of unknown function (DUF1749)	HMMPfam	none
104	406_261531_15	Aspneoi1	Aspergillus	neoindicus	Terrei	246587	-	15	238849	240291	-	none	none	none	none
104	406_261531_15	Aspneoi1	Aspergillus	neoindicus	Terrei	257196	-	15	240587	241452	+	Crotonase superfamily	Enoyl-CoA hydratase/isomerase family	HMMPfam	none
104	406_261531_15	Aspneoi1	Aspergillus	neoindicus	Terrei	261536	NRPS	15	242178	248372	+	AMP-dependent synthetase/ligase,Acyl carrier protein-like,Condensation domain	AMP-binding enzyme,Phosphopantetheine attachment site,Condensation domain	HMMPfam	none
104	406_261531_15	Aspneoi1	Aspergillus	neoindicus	Terrei	261537	-	15	249381	253421	-	ABC transporter type 1, transmembrane domain,ABC transporter-like	ABC transporter transmembrane region 2,ABC transporter transmembrane region,ABC transporter	HMMPfam	none
104	406_261531_15	Aspneoi1	Aspergillus	neoindicus	Terrei	261539	-	15	254732	256665	-	Fungal trichothecene efflux pump	Fungal trichothecene efflux pump (TRI12)	HMMPfam	none
104	406_261531_15	Aspneoi1	Aspergillus	neoindicus	Terrei	261541	-	15	259094	260266	-	Protein of unknown function DUF1749	Protein of unknown function (DUF1749)	HMMPfam	none
104	406_261531_15	Aspneoi1	Aspergillus	neoindicus	Terrei	261542	-	15	261406	263199	-	AMP-dependent synthetase/ligase,AMP-binding enzyme C-terminal domain	AMP-binding enzyme,AMP-binding enzyme C-terminal domain	HMMPfam	none
104	406_261531_15	Aspneoi1	Aspergillus	neoindicus	Terrei	238367	-	15	264991	265315	-	none	none	none	none
104	406_261531_15	Aspneoi1	Aspergillus	neoindicus	Terrei	238368	-	15	265754	267127	+	Ankyrin repeat-containing domain,Ankyrin repeat	Ankyrin repeats (3 copies),Ankyrin repeat	HMMPfam	none
104	406_261531_15	Aspneoi1	Aspergillus	neoindicus	Terrei	261548	-	15	267298	268307	-	none	none	none	none
104	406_261531_15	Aspneoi1	Aspergillus	neoindicus	Terrei	257203	-	15	268594	269422	-	none	none	none	none
104	406_261531_15	Aspneoi1	Aspergillus	neoindicus	Terrei	246596	-	15	269827	272063	-	Fungal trichothecene efflux pump	Fungal trichothecene efflux pump (TRI12)	HMMPfam	none
105	354_176180_5	Aspflo1	Aspergillus	floccosus	Terrei	176180	DMAT	5	134460	135181	-	Aromatic prenyltransferase, DMATS type	Tryptophan dimethylallyltransferase	HMMPfam	none
105	354_176180_5	Aspflo1	Aspergillus	floccosus	Terrei	165847	-	5	136072	138024	-	Proton-dependent oligopeptide transporter family	POT family	HMMPfam	none
105	354_176180_5	Aspflo1	Aspergillus	floccosus	Terrei	185266	-	5	138391	140786	+	Transcription factor domain, fungi	Fungal specific transcription factor domain	HMMPfam	none
105	354_176180_5	Aspflo1	Aspergillus	floccosus	Terrei	185268	-	5	141117	143164	-	none	none	none	none
105	354_176180_5	Aspflo1	Aspergillus	floccosus	Terrei	185272	-	5	144163	148798	-	ABC-transporter extracellular N-terminal domain,ABC transporter-like,ABC-2 type transporter,CDR ABC transporter	ABC-transporter extracellular N-terminal,ABC transporter,ABC-2 type transporter,CDR ABC transporter	HMMPfam	none
106	307_199718_8	Aspamb1	Aspergillus	ambiguus	Terrei	199713	-	8	443531	445355	-	General substrate transporter	Sugar (and other) transporter	HMMPfam	none
106	307_199718_8	Aspamb1	Aspergillus	ambiguus	Terrei	199714	-	8	445879	447761	+	Cytochrome P450	Cytochrome P450	HMMPfam	none
106	307_199718_8	Aspamb1	Aspergillus	ambiguus	Terrei	173040	-	8	447909	449696	-	Zn(2)-C6 fungal-type DNA-binding domain,Protein of unknown function DUF3468	Fungal Zn(2)-Cys(6) binuclear cluster domain,Fungal specific transcription factor domain	HMMPfam	none
106	307_199718_8	Aspamb1	Aspergillus	ambiguus	Terrei	173042	-	8	450167	451232	-	HhH-GPD domain	HhH-GPD superfamily base excision DNA repair protein	HMMPfam	none
106	307_199718_8	Aspamb1	Aspergillus	ambiguus	Terrei	173046	-	8	454466	454651	+	none	none	none	none
106	307_199718_8	Aspamb1	Aspergillus	ambiguus	Terrei	173047	-	8	455102	456121	+	Alpha/beta hydrolase fold-1	Alpha/beta hydrolase family,alpha/beta hydrolase fold	HMMPfam	none
106	307_199718_8	Aspamb1	Aspergillus	ambiguus	Terrei	199717	-	8	456643	458686	-	none	none	none	none
106	307_199718_8	Aspamb1	Aspergillus	ambiguus	Terrei	199718	PKS	8	459428	466006	+	Beta-ketoacyl synthase, N-terminal,Beta-ketoacyl synthase, C-terminal,Acyl transferase,Polyketide synthase, ketoreductase domain	Beta-ketoacyl synthase, N-terminal domain,Beta-ketoacyl synthase, C-terminal domain,Acyl transferase domain,KR domain	HMMPfam	none
106	354_176010_3	Aspflo1	Aspergillus	floccosus	Terrei	176009	-	3	150726	152776	-	none	none	none	none
106	354_176010_3	Aspflo1	Aspergillus	floccosus	Terrei	176010	PKS	3	153517	160095	+	Beta-ketoacyl synthase, N-terminal,Beta-ketoacyl synthase, C-terminal,Acyl transferase,Polyketide synthase, ketoreductase domain	Beta-ketoacyl synthase, N-terminal domain,Beta-ketoacyl synthase, C-terminal domain,Acyl transferase domain,KR domain	HMMPfam	none
106	354_176010_3	Aspflo1	Aspergillus	floccosus	Terrei	151558	-	3	160297	161983	-	Amino acid permease/ SLC12A domain	Amino acid permease	HMMPfam	none
107	307_175304_1	Aspamb1	Aspergillus	ambiguus	Terrei	175304	TC	1	7184	8761	+	Terpene synthase, metal-binding domain	Terpene synthase family, metal binding domain	HMMPfam	none
107	354_170455_1	Aspflo1	Aspergillus	floccosus	Terrei	170455	TC	1	8666	10218	+	Terpene synthase, metal-binding domain	Terpene synthase family, metal binding domain	HMMPfam	none
108	303_35185_3	Aspala1	Aspergillus	alabamensis	Terrei	35182	-	3	303812	304612	-	none	none	none	none
108	303_35185_3	Aspala1	Aspergillus	alabamensis	Terrei	161713	-	3	305094	306987	+	Major facilitator superfamily	Major Facilitator Superfamily	HMMPfam	none
108	303_35185_3	Aspala1	Aspergillus	alabamensis	Terrei	35185	NRPS-Like	3	308349	312170	+	AMP-dependent synthetase/ligase,AMP-binding enzyme C-terminal domain,Acyl carrier protein-like,Male sterility, NAD-binding,Short-chain dehydrogenase/reductase SDR	AMP-binding enzyme,AMP-binding enzyme C-terminal domain,Phosphopantetheine attachment site,Male sterility protein,short chain dehydrogenase	HMMPfam	none
108	306_36984_8	Aspall1	Aspergillus	allahabadii	Terrei	152705	-	8	268108	269940	+	Major facilitator superfamily	Major Facilitator Superfamily	HMMPfam	none
108	306_36984_8	Aspall1	Aspergillus	allahabadii	Terrei	149582	-	8	272437	273208	+	SH3-like domain, bacterial-type,Endopeptidase, NLPC/P60 domain	Bacterial SH3 domain,NlpC/P60 family	HMMPfam	none
108	306_36984_8	Aspall1	Aspergillus	allahabadii	Terrei	132074	-	8	273495	277445	-	Cation-transporting P-type ATPase, N-terminal,P-type ATPase, A domain,HAD-like domain,Cation-transporting P-type ATPase, C-terminal	Cation transporter/ATPase, N-terminus,E1-E2 ATPase,Haloacid dehalogenase-like hydrolase,Cation transporting ATPase, C-terminus	HMMPfam	none
108	306_36984_8	Aspall1	Aspergillus	allahabadii	Terrei	132075	-	8	278620	280106	-	Cation/H+ exchanger	Sodium/hydrogen exchanger family	HMMPfam	none
108	306_36984_8	Aspall1	Aspergillus	allahabadii	Terrei	36972	-	8	280753	282051	+	Alpha/beta hydrolase fold-5	Alpha/beta hydrolase family	HMMPfam	none
108	306_36984_8	Aspall1	Aspergillus	allahabadii	Terrei	36984	NRPS-Like	8	282374	286195	-	AMP-dependent synthetase/ligase,AMP-binding enzyme C-terminal domain,Acyl carrier protein-like,Male sterility, NAD-binding,Short-chain dehydrogenase/reductase SDR	AMP-binding enzyme,AMP-binding enzyme C-terminal domain,Phosphopantetheine attachment site,Male sterility protein,short chain dehydrogenase	HMMPfam	none
108	306_36984_8	Aspall1	Aspergillus	allahabadii	Terrei	36982	-	8	287603	289487	-	Major facilitator superfamily	Major Facilitator Superfamily	HMMPfam	none
108	306_36984_8	Aspall1	Aspergillus	allahabadii	Terrei	132087	-	8	289937	290737	+	none	none	none	none
108	307_27358_15	Aspamb1	Aspergillus	ambiguus	Terrei	207704	-	15	455438	457523	-	Zn(2)-C6 fungal-type DNA-binding domain,Transcription factor domain, fungi	Fungal Zn(2)-Cys(6) binuclear cluster domain,Fungal specific transcription factor domain	HMMPfam	none
108	307_27358_15	Aspamb1	Aspergillus	ambiguus	Terrei	207707	-	15	458385	459437	+	Intradiol ring-cleavage dioxygenase, C-terminal	Dioxygenase	HMMPfam	none
108	307_27358_15	Aspamb1	Aspergillus	ambiguus	Terrei	27350	-	15	460860	461758	+	none	none	none	none
108	307_27358_15	Aspamb1	Aspergillus	ambiguus	Terrei	177681	-	15	461874	462674	-	none	none	none	none
108	307_27358_15	Aspamb1	Aspergillus	ambiguus	Terrei	27352	-	15	463144	465035	+	Major facilitator superfamily	Major Facilitator Superfamily	HMMPfam	none
108	307_27358_15	Aspamb1	Aspergillus	ambiguus	Terrei	27358	NRPS-Like	15	466609	470436	+	AMP-dependent synthetase/ligase,AMP-binding enzyme C-terminal domain,Acyl carrier protein-like,Male sterility, NAD-binding,Short-chain dehydrogenase/reductase SDR	AMP-binding enzyme,AMP-binding enzyme C-terminal domain,Phosphopantetheine attachment site,Male sterility protein,short chain dehydrogenase	HMMPfam	none
108	307_27358_15	Aspamb1	Aspergillus	ambiguus	Terrei	27337	-	15	470782	472032	-	Alpha/beta hydrolase fold-1	Alpha/beta hydrolase family,alpha/beta hydrolase fold	HMMPfam	none
108	307_27358_15	Aspamb1	Aspergillus	ambiguus	Terrei	177704	-	15	472648	473514	+	Cation/H+ exchanger	Sodium/hydrogen exchanger family	HMMPfam	none
108	307_27358_15	Aspamb1	Aspergillus	ambiguus	Terrei	177705	-	15	474884	475060	+	none	none	none	none
108	307_27358_15	Aspamb1	Aspergillus	ambiguus	Terrei	193080	-	15	476101	480067	+	Cation-transporting P-type ATPase, N-terminal,P-type ATPase, A domain,HAD-like domain,Cation-transporting P-type ATPase, C-terminal	Cation transporter/ATPase, N-terminus,E1-E2 ATPase,Haloacid dehalogenase-like hydrolase,Cation transporting ATPase, C-terminus	HMMPfam	none
108	307_27358_15	Aspamb1	Aspergillus	ambiguus	Terrei	201784	-	15	480342	481108	-	SH3-like domain, bacterial-type,Endopeptidase, NLPC/P60 domain	Bacterial SH3 domain,NlpC/P60 family	HMMPfam	none
108	307_27358_15	Aspamb1	Aspergillus	ambiguus	Terrei	193081	-	15	482571	484405	+	Major facilitator superfamily	Major Facilitator Superfamily	HMMPfam	none
108	307_27358_15	Aspamb1	Aspergillus	ambiguus	Terrei	201786	-	15	487113	488693	-	Major facilitator superfamily	Major Facilitator Superfamily	HMMPfam	none
108	307_27358_15	Aspamb1	Aspergillus	ambiguus	Terrei	193083	-	15	489977	492691	+	General substrate transporter	Sugar (and other) transporter	HMMPfam	none
108	307_27358_15	Aspamb1	Aspergillus	ambiguus	Terrei	193085	-	15	492754	496026	-	Zn(2)-C6 fungal-type DNA-binding domain,Transcription factor domain, fungi,2-nitropropane dioxygenase, NPD	Fungal Zn(2)-Cys(6) binuclear cluster domain,Fungal specific transcription factor domain,Nitronate monooxygenase	HMMPfam	none
108	308_133753_16	Aspaur1	Aspergillus	aureoterreus	Terrei	177817	-	16	434495	435466	-	Short-chain dehydrogenase/reductase SDR	short chain dehydrogenase	HMMPfam	none
108	308_133753_16	Aspaur1	Aspergillus	aureoterreus	Terrei	177818	-	16	435624	437044	-	Zn(2)-C6 fungal-type DNA-binding domain,Transcription factor domain, fungi	Fungal Zn(2)-Cys(6) binuclear cluster domain,Fungal specific transcription factor domain	HMMPfam	none
108	308_133753_16	Aspaur1	Aspergillus	aureoterreus	Terrei	177819	-	16	437341	439026	-	General substrate transporter	Sugar (and other) transporter	HMMPfam	none
108	308_133753_16	Aspaur1	Aspergillus	aureoterreus	Terrei	177820	-	16	439312	441440	-	none	none	none	none
108	308_133753_16	Aspaur1	Aspergillus	aureoterreus	Terrei	189697	-	16	442076	444052	+	none	none	none	none
108	308_133753_16	Aspaur1	Aspergillus	aureoterreus	Terrei	177822	-	16	444342	445719	+	none	none	none	none
108	308_133753_16	Aspaur1	Aspergillus	aureoterreus	Terrei	133745	-	16	447778	448625	-	none	none	none	none
108	308_133753_16	Aspaur1	Aspergillus	aureoterreus	Terrei	177824	-	16	450280	451191	+	none	none	none	none
108	308_133753_16	Aspaur1	Aspergillus	aureoterreus	Terrei	169775	-	16	451304	452104	-	none	none	none	none
108	308_133753_16	Aspaur1	Aspergillus	aureoterreus	Terrei	133751	-	16	452554	454445	+	Major facilitator superfamily	Major Facilitator Superfamily	HMMPfam	none
108	308_133753_16	Aspaur1	Aspergillus	aureoterreus	Terrei	133753	NRPS-Like	16	455823	459644	+	AMP-dependent synthetase/ligase,AMP-binding enzyme C-terminal domain,Acyl carrier protein-like,Male sterility, NAD-binding,Short-chain dehydrogenase/reductase SDR	AMP-binding enzyme,AMP-binding enzyme C-terminal domain,Phosphopantetheine attachment site,Male sterility protein,short chain dehydrogenase	HMMPfam	none
108	308_133753_16	Aspaur1	Aspergillus	aureoterreus	Terrei	133754	-	16	459957	461351	-	Alpha/beta hydrolase fold-1	Alpha/beta hydrolase family,alpha/beta hydrolase fold	HMMPfam	none
108	308_133753_16	Aspaur1	Aspergillus	aureoterreus	Terrei	153089	-	16	462292	462708	+	Cation/H+ exchanger	Sodium/hydrogen exchanger family	HMMPfam	none
108	308_133753_16	Aspaur1	Aspergillus	aureoterreus	Terrei	133916	-	16	464393	468314	+	Cation-transporting P-type ATPase, N-terminal,P-type ATPase, A domain,HAD-like domain,Cation-transporting P-type ATPase, C-terminal	Cation transporter/ATPase, N-terminus,E1-E2 ATPase,Haloacid dehalogenase-like hydrolase,Cation transporting ATPase, C-terminus	HMMPfam	none
108	308_133753_16	Aspaur1	Aspergillus	aureoterreus	Terrei	177830	-	16	468615	469383	-	Endopeptidase, NLPC/P60 domain	NlpC/P60 family	HMMPfam	none
108	308_133753_16	Aspaur1	Aspergillus	aureoterreus	Terrei	177831	-	16	470082	473375	-	Major facilitator superfamily	Major Facilitator Superfamily	HMMPfam	none
108	354_132837_3	Aspflo1	Aspergillus	floccosus	Terrei	132833	-	3	75386	76186	-	none	none	none	none
108	354_132837_3	Aspflo1	Aspergillus	floccosus	Terrei	132834	-	3	76652	78546	+	Major facilitator superfamily	Major Facilitator Superfamily	HMMPfam	none
108	354_132837_3	Aspflo1	Aspergillus	floccosus	Terrei	132837	NRPS-Like	3	80005	83826	+	AMP-dependent synthetase/ligase,AMP-binding enzyme C-terminal domain,Acyl carrier protein-like,Male sterility, NAD-binding,Short-chain dehydrogenase/reductase SDR	AMP-binding enzyme,AMP-binding enzyme C-terminal domain,Phosphopantetheine attachment site,Male sterility protein,short chain dehydrogenase	HMMPfam	none
108	406_4883_3	Aspneoi1	Aspergillus	neoindicus	Terrei	4883	NRPS-Like	3	787997	791818	-	AMP-dependent synthetase/ligase,AMP-binding enzyme C-terminal domain,Acyl carrier protein-like,Male sterility, NAD-binding,Short-chain dehydrogenase/reductase SDR	AMP-binding enzyme,AMP-binding enzyme C-terminal domain,Phosphopantetheine attachment site,Male sterility protein,short chain dehydrogenase	HMMPfam	none
108	406_4883_3	Aspneoi1	Aspergillus	neoindicus	Terrei	4887	-	3	793212	795106	-	Major facilitator superfamily	Major Facilitator Superfamily	HMMPfam	none
108	406_4883_3	Aspneoi1	Aspergillus	neoindicus	Terrei	4909	-	3	795544	796344	+	none	none	none	none
109	306_153083_6	Aspall1	Aspergillus	allahabadii	Terrei	142346	-	6	823972	826114	-	AMP-dependent synthetase/ligase,AMP-binding enzyme C-terminal domain	AMP-binding enzyme,AMP-binding enzyme C-terminal domain	HMMPfam	none
109	306_153083_6	Aspall1	Aspergillus	allahabadii	Terrei	142347	-	6	826421	827338	-	none	none	none	none
109	306_153083_6	Aspall1	Aspergillus	allahabadii	Terrei	142348	-	6	828112	830865	-	Monooxygenase, FAD-binding	FAD binding domain	HMMPfam	none
109	306_153083_6	Aspall1	Aspergillus	allahabadii	Terrei	142349	-	6	832404	833538	-	none	none	none	none
109	306_153083_6	Aspall1	Aspergillus	allahabadii	Terrei	142350	-	6	833784	834470	-	Methyltransferase type 11	Methyltransferase domain	HMMPfam	none
109	306_153083_6	Aspall1	Aspergillus	allahabadii	Terrei	153083	PKS	6	835009	842717	+	Beta-ketoacyl synthase, N-terminal,Beta-ketoacyl synthase, C-terminal,Acyl transferase,Methyltransferase type 12,Polyketide synthase, ketoreductase domain,Acyl carrier protein-like	Beta-ketoacyl synthase, N-terminal domain,Beta-ketoacyl synthase, C-terminal domain,Acyl transferase domain,Methyltransferase domain,KR domain,Phosphopantetheine attachment site	HMMPfam	none
109	308_178499_4	Aspaur1	Aspergillus	aureoterreus	Terrei	178499	PKS	4	534024	541541	-	Beta-ketoacyl synthase, N-terminal,Beta-ketoacyl synthase, C-terminal,Acyl transferase,Methyltransferase type 12,Polyketide synthase, ketoreductase domain,Acyl carrier protein-like	Beta-ketoacyl synthase, N-terminal domain,Beta-ketoacyl synthase, C-terminal domain,Acyl transferase domain,Methyltransferase domain,KR domain,Phosphopantetheine attachment site	HMMPfam	none
109	308_178499_4	Aspaur1	Aspergillus	aureoterreus	Terrei	178500	-	4	542074	542760	+	none	none	none	none
109	308_178499_4	Aspaur1	Aspergillus	aureoterreus	Terrei	154647	-	4	543560	544111	+	none	none	none	none
109	308_178499_4	Aspaur1	Aspergillus	aureoterreus	Terrei	154652	-	4	545649	547259	+	Monooxygenase, FAD-binding	FAD binding domain	HMMPfam	none
109	354_169398_6	Aspflo1	Aspergillus	floccosus	Terrei	180161	-	6	33452	35600	-	AMP-dependent synthetase/ligase,AMP-binding enzyme C-terminal domain	AMP-binding enzyme,AMP-binding enzyme C-terminal domain	HMMPfam	none
109	354_169398_6	Aspflo1	Aspergillus	floccosus	Terrei	159767	-	6	35968	37466	-	none	none	none	none
109	354_169398_6	Aspflo1	Aspergillus	floccosus	Terrei	180163	-	6	38256	38939	+	none	none	none	none
109	354_169398_6	Aspflo1	Aspergillus	floccosus	Terrei	169395	-	6	39886	41493	-	Monooxygenase, FAD-binding	FAD binding domain	HMMPfam	none
109	354_169398_6	Aspflo1	Aspergillus	floccosus	Terrei	159771	-	6	43061	44177	-	none	none	none	none
109	354_169398_6	Aspflo1	Aspergillus	floccosus	Terrei	169398	PKS	6	45085	53153	+	Beta-ketoacyl synthase, N-terminal,Beta-ketoacyl synthase, C-terminal,Acyl transferase,Methyltransferase type 12,Polyketide synthase, ketoreductase domain,Acyl carrier protein-like	Beta-ketoacyl synthase, N-terminal domain,Beta-ketoacyl synthase, C-terminal domain,Acyl transferase domain,Methyltransferase domain,KR domain,Phosphopantetheine attachment site	HMMPfam	none
109	406_251117_6	Aspneoi1	Aspergillus	neoindicus	Terrei	262759	-	6	560138	562266	-	AMP-dependent synthetase/ligase,AMP-binding enzyme C-terminal domain	AMP-binding enzyme,AMP-binding enzyme C-terminal domain	HMMPfam	none
109	406_251117_6	Aspneoi1	Aspergillus	neoindicus	Terrei	251114	-	6	562660	564057	-	none	none	none	none
109	406_251117_6	Aspneoi1	Aspergillus	neoindicus	Terrei	184002	-	6	564304	565086	-	none	none	none	none
109	406_251117_6	Aspneoi1	Aspergillus	neoindicus	Terrei	251116	-	6	567874	568560	-	Methyltransferase type 11	Methyltransferase domain	HMMPfam	none
109	406_251117_6	Aspneoi1	Aspergillus	neoindicus	Terrei	251117	PKS	6	569101	573730	+	Beta-ketoacyl synthase, N-terminal,Beta-ketoacyl synthase, C-terminal,Acyl transferase,Methyltransferase type 12	Beta-ketoacyl synthase, N-terminal domain,Beta-ketoacyl synthase, C-terminal domain,Acyl transferase domain,Methyltransferase domain	HMMPfam	none
109	406_251117_6	Aspneoi1	Aspergillus	neoindicus	Terrei	251118	-	6	573915	576431	+	Polyketide synthase, ketoreductase domain,Acyl carrier protein-like	KR domain,Phosphopantetheine attachment site	HMMPfam	none
111	303_24852_8	Aspala1	Aspergillus	alabamensis	Terrei	132579	-	8	125522	127293	+	Zn(2)-C6 fungal-type DNA-binding domain	Fungal Zn(2)-Cys(6) binuclear cluster domain	HMMPfam	none
111	303_24852_8	Aspala1	Aspergillus	alabamensis	Terrei	132580	-	8	127484	128059	+	none	none	none	none
111	303_24852_8	Aspala1	Aspergillus	alabamensis	Terrei	132582	-	8	128258	130349	-	Zinc finger, RanBP2-type,RNA recognition motif domain,G-patch domain	Zn-finger in Ran binding protein and others,RNA recognition motif. (a.k.a. RRM, RBD, or RNP domain),G-patch domain	HMMPfam	none
111	303_24852_8	Aspala1	Aspergillus	alabamensis	Terrei	145217	-	8	131176	132193	+	Fructosamine/Ketosamine-3-kinase	Fructosamine kinase	HMMPfam	none
111	303_24852_8	Aspala1	Aspergillus	alabamensis	Terrei	161206	-	8	134210	136205	+	FAD linked oxidase, N-terminal,Berberine/berberine-like	FAD binding domain,Berberine and berberine like	HMMPfam	none
111	303_24852_8	Aspala1	Aspergillus	alabamensis	Terrei	145219	-	8	136654	137451	+	Nucleosome assembly protein (NAP)	Nucleosome assembly protein (NAP)	HMMPfam	none
111	303_24852_8	Aspala1	Aspergillus	alabamensis	Terrei	24858	-	8	137979	139861	+	Glycosyl hydrolase, family 13, catalytic domain	Alpha amylase, catalytic domain	HMMPfam	none
111	303_24852_8	Aspala1	Aspergillus	alabamensis	Terrei	24852	DMAT	8	140060	141389	-	Aromatic prenyltransferase, DMATS type	Tryptophan dimethylallyltransferase	HMMPfam	none
111	306_135022_4	Aspall1	Aspergillus	allahabadii	Terrei	116769	-	4	2097909	2099898	+	FAD linked oxidase, N-terminal,Berberine/berberine-like	FAD binding domain,Berberine and berberine like	HMMPfam	none
111	306_135022_4	Aspall1	Aspergillus	allahabadii	Terrei	116771	-	4	2100384	2100631	-	none	none	none	none
111	306_135022_4	Aspall1	Aspergillus	allahabadii	Terrei	116772	-	4	2101650	2103530	+	Glycosyl hydrolase, family 13, catalytic domain	Alpha amylase, catalytic domain	HMMPfam	none
111	306_135022_4	Aspall1	Aspergillus	allahabadii	Terrei	135022	DMAT	4	2103868	2105043	-	Aromatic prenyltransferase, DMATS type	Tryptophan dimethylallyltransferase	HMMPfam	none
111	307_208384_4	Aspamb1	Aspergillus	ambiguus	Terrei	190525	-	4	442199	444973	-	AMP-dependent synthetase/ligase,Thioesterase	AMP-binding enzyme,Thioesterase domain	HMMPfam	none
111	307_208384_4	Aspamb1	Aspergillus	ambiguus	Terrei	208384	DMAT	4	447570	448754	+	Aromatic prenyltransferase, DMATS type	Tryptophan dimethylallyltransferase	HMMPfam	none
111	307_208384_4	Aspamb1	Aspergillus	ambiguus	Terrei	197845	-	4	449223	451090	-	Glycosyl hydrolase, family 13, catalytic domain	Alpha amylase, catalytic domain	HMMPfam	none
111	307_208384_4	Aspamb1	Aspergillus	ambiguus	Terrei	208387	-	4	452532	454552	-	FAD linked oxidase, N-terminal,Berberine/berberine-like	FAD binding domain,Berberine and berberine like	HMMPfam	none
111	308_180505_8	Aspaur1	Aspergillus	aureoterreus	Terrei	180505	DMAT	8	29286	30461	+	Aromatic prenyltransferase, DMATS type	Tryptophan dimethylallyltransferase	HMMPfam	none
111	308_180505_8	Aspaur1	Aspergillus	aureoterreus	Terrei	180506	-	8	30763	32640	-	Glycosyl hydrolase, family 13, catalytic domain	Alpha amylase, catalytic domain	HMMPfam	none
111	308_180505_8	Aspaur1	Aspergillus	aureoterreus	Terrei	180507	-	8	33222	33925	-	none	none	none	none
111	308_180505_8	Aspaur1	Aspergillus	aureoterreus	Terrei	171530	-	8	34423	36414	-	FAD linked oxidase, N-terminal,Berberine/berberine-like	FAD binding domain,Berberine and berberine like	HMMPfam	none
111	308_180505_8	Aspaur1	Aspergillus	aureoterreus	Terrei	158825	-	8	37166	37684	-	none	none	none	none
111	308_180505_8	Aspaur1	Aspergillus	aureoterreus	Terrei	180510	-	8	40083	42360	+	Zinc finger, RanBP2-type,RNA recognition motif domain,G-patch domain	Zn-finger in Ran binding protein and others,RNA recognition motif. (a.k.a. RRM, RBD, or RNP domain),G-patch domain	HMMPfam	none
111	308_180505_8	Aspaur1	Aspergillus	aureoterreus	Terrei	180511	-	8	42565	43143	-	none	none	none	none
111	308_180505_8	Aspaur1	Aspergillus	aureoterreus	Terrei	180512	-	8	43319	45085	-	Zn(2)-C6 fungal-type DNA-binding domain,Protein of unknown function DUF3468	Fungal Zn(2)-Cys(6) binuclear cluster domain,Fungal specific transcription factor domain	HMMPfam	none
111	354_176075_3	Aspflo1	Aspergillus	floccosus	Terrei	185223	-	3	71178	73175	+	FAD linked oxidase, N-terminal,Berberine/berberine-like	FAD binding domain,Berberine and berberine like	HMMPfam	none
[truncated: 1,284 more rows]
