# Supplementary material for: Genomic Analysis of Aspergillus Section Terrei Reveals a High Potential in Secondary Metabolite Production and Plant Biomass Degradation
Source: J Fungi (Basel). 2024 Jul 22;10(7):507. doi: 10.3390/jof10070507 (PMC11278011; doi:10.3390/jof10070507)
Supplement: Supplementary file 1 [file jof-10-00507-s001.zip › Table S3.xlsx]

## Sheet: Total
Table S3. CAZy comparison
1: Total numbers of Glycoside Hydrolases (GH), Glycosyl Transferases (GT), Polysaccharide Lyases (PL), Carbohydrate Esterases (CE), Carbohydrate Binding Modules (CBM) and Auxiliary Activities (AA).
Species and strain	genome	GH	GT	PL	CE	CBM	AA
A. terreus NIH 2624	Aspte1	280	104	15	28	61	77
A. terreus CBS 103.55	Aspter1	287	110	15	23	91	78
A. alabamensis IBT 12702	Aspala1	290	113	15	29	65	66
A. floccosus CBS 116.37	Aspflo1	290	103	18	31	94	98
A. aureoterreus CBS 503.65	Aspaur1	294	114	15	32	54	57
A. allahabadii CBS 164.63	Aspall1	299	106	17	36	68	63
A. neoindicus CBS 444.75	Aspneoi1	297	97	18	39	94	86
A. ambiguus CBS 117.58	Aspamb1	256	96	19	27	47	61
A. flavus NRRL3357	Aspfl1	320	123	25	28	41	69
A. neoniger CBS 115656	Aspneo1	245	120	8	18	53	59
A. niger ATCC 1015	Aspni7	254	121	10	20	44	62
A. ellipticus CBS 707.79	Aspell1	231	113	10	23	45	50
A. japonicus CBS 114.51	Aspjap1	264	123	12	23	60	56
A. fumigatus Af293	Aspfu1	269	106	14	28	57	35
A. clavatus NRRL1	Aspcl1	203	98	7	21	46	41
A. unguis CBS 120.58	Aspung1	209	94	17	19	63	62
A. versicolor CBS 795.97	Aspve1	322	109	23	35	59	68
A. nidulans FGSC A4	Aspnid1	275	97	25	28	57	54

## Sheet: GH
Table S3. CAZy comparison
2. Detailed comparison of Glycoside Hydrolases (GH).
	GH family
Species and strain	1	2	3	GH5_4	GH5_5	GH5_7	GH5_9	GH5_12	GH5_15	GH5_16	GH5_22	GH5_23	GH5_27	GH5_31	GH5_49	6	7	10	11	12	GH13_1	GH13_5	GH13_8	GH13_22	GH13_25	GH13_40	15	16	17	18	20	23	24	25	26	27	28	29	GH30_3	GH30_7	31	32	33	35	36	37	38	39	42
A. terreus NIH 2624	3	10	21	1	3	3	2	1	1	1	2	1	1	1	1	2	4	4	2	6	5	2	1	3	1	2	2	9	5	21	2	0	2	2	0	5	8	2	0	1	11	6	2	4	4	1	1	2	0
A. terreus CBS 103.55	3	10	21	1	3	3	2	1	1	1	2	2	1	1	1	2	4	4	2	7	5	2	1	3	1	2	2	11	5	26	2	0	2	2	0	5	8	2	0	1	10	6	2	4	4	1	1	2	0
A. alabamensis IBT 12702	4	11	19	1	3	3	2	1	1	1	2	0	1	1	1	2	4	5	2	6	4	2	1	3	1	2	2	10	5	22	2	0	1	2	0	5	8	2	0	1	12	8	2	4	4	1	1	2	0
A. floccosus CBS 116.37	4	9	17	1	3	3	2	1	1	0	2	3	1	1	1	2	4	5	2	5	4	2	1	1	2	1	2	10	4	22	2	0	2	2	0	6	12	2	0	0	12	4	2	5	4	1	1	2	0
A. aureoterreus CBS 503.65	4	10	20	1	3	4	2	1	1	1	2	2	1	1	1	2	4	6	4	6	4	2	1	3	1	2	2	10	5	16	2	0	2	2	0	6	11	1	0	1	11	7	2	5	4	1	1	2	0
A. allahabadii CBS 164.63	4	9	23	1	4	4	2	1	0	0	1	3	1	1	1	2	4	4	4	4	4	2	1	2	1	3	2	11	5	22	2	0	2	2	0	5	13	0	0	1	11	3	2	5	4	1	1	3	0
A. neoindicus CBS 444.75	3	9	20	1	4	4	2	1	0	0	1	3	1	1	1	2	4	4	3	4	4	2	1	2	1	3	2	11	5	18	2	0	1	2	0	5	15	0	0	1	11	2	2	6	4	1	1	2	0
A. ambiguus CBS 117.58	2	8	17	1	3	4	2	1	0	0	1	2	1	0	0	2	4	5	2	2	2	1	1	1	1	2	2	11	5	17	2	0	3	2	1	4	13	0	0	0	10	2	2	4	4	1	1	0	0
A. flavus NRRL3357	3	8	24	1	2	2	2	1	2	1	1	1	1	0	1	1	3	4	4	5	3	2	1	3	1	6	3	13	5	17	3	0	2	1	1	3	21	0	0	0	10	4	1	8	3	1	1	0	0
A. neoniger CBS 115656	2	6	15	0	3	1	2	1	0	1	0	1	0	0	0	2	2	2	4	4	5	2	1	5	1	2	2	14	5	18	3	0	0	0	1	4	19	1	1	0	7	3	1	5	2	1	1	0	0
A. niger ATCC 1015	3	6	19	0	3	1	2	1	0	1	0	2	0	0	0	2	2	2	3	4	5	2	1	5	1	2	2	13	5	16	3	0	0	0	1	5	21	1	1	0	7	4	1	5	2	1	1	0	0
A. ellipticus CBS 707.79	3	4	17	0	3	1	2	1	0	1	0	1	0	0	0	1	4	1	3	3	6	2	1	4	1	2	3	16	5	13	3	0	0	0	0	3	15	1	1	0	9	2	0	4	1	1	1	1	0
A. japonicus CBS 114.51	3	4	20	0	3	1	2	1	0	1	1	2	0	0	0	1	2	2	3	4	7	1	1	5	1	3	3	15	5	18	4	0	0	0	1	4	21	1	1	0	8	2	0	4	2	1	1	0	1
A. fumigatus Af293	5	6	19	1	4	2	2	1	1	1	1	0	1	0	0	1	4	4	4	4	5	1	1	3	1	5	5	14	5	18	2	1	0	3	0	5	14	0	1	0	7	4	1	5	3	1	1	1	0
A. clavatus NRRL1	4	3	12	0	3	2	2	1	0	0	1	0	0	0	0	2	4	2	3	3	6	1	1	3	1	5	6	13	5	14	2	0	0	3	0	3	3	0	1	1	5	1	0	3	3	1	1	1	0
A. unguis CBS 120.58	4	8	22	1	2	2	2	1	1	1	0	1	0	0	0	1	2	1	1	1	3	1	1	1	1	2	1	12	5	17	2	0	0	0	0	1	7	0	0	0	9	1	1	2	4	1	1	0	0
A. versicolor CBS 795.97	5	13	28	1	1	4	2	1	2	1	0	2	0	0	0	1	3	4	3	3	6	2	1	3	1	5	2	14	5	19	3	1	2	2	1	6	13	0	0	1	11	6	3	6	5	1	1	0	1
A. nidulans FGSC A4	4	10	21	1	2	6	2	1	1	1	0	2	0	0	0	2	3	3	2	1	6	1	1	2	1	2	2	14	5	20	2	0	1	3	3	4	11	0	0	0	10	2	1	4	4	1	1	2	0
[truncated: 44 more columns]

## Sheet: GT
Table S3. CAZy comparison
3. Detailed comparison of Glycosyl Transferases (GT).
	GT family
Species and strain	1	2	3	4	5	8	15	17	20	21	22	24	25	31	32	33	34	35	39	41	48	50	57	58	59	61	62	66	69	71	76	81	90	91	Total
A. terreus NIH 2624	8	13	1	7	3	2	3	0	6	1	4	1	3	9	11	1	3	1	3	1	1	1	2	1	1	0	3	1	4	4	1	0	3	1	104
A. terreus CBS 103.55	10	13	1	7	3	3	3	0	6	1	4	1	3	10	10	1	3	1	3	1	1	1	2	1	1	0	3	1	3	4	2	0	3	4	110
A. alabamensis IBT 12702	11	16	1	6	3	3	3	0	6	1	4	1	3	10	10	1	3	1	3	1	1	1	2	1	1	0	3	1	3	5	2	0	3	3	113
A. floccosus CBS 116.37	8	14	1	7	2	4	3	0	6	1	4	1	2	9	6	1	3	1	3	1	1	1	2	1	1	0	3	1	2	7	2	0	4	1	103
A. aureoterreus CBS 503.65	11	14	1	7	3	4	3	0	6	1	4	1	2	10	10	1	4	1	3	1	1	1	2	1	1	0	3	1	4	6	2	0	4	1	114
A. allahabadii CBS 164.63	8	15	1	7	2	3	3	0	7	1	4	1	4	9	8	1	3	1	3	1	1	1	2	1	1	0	3	1	2	6	1	1	3	1	106
A. neoindicus CBS 444.75	7	14	1	6	2	3	3	0	6	1	4	1	2	9	6	1	3	1	3	1	1	1	2	1	1	0	3	1	1	6	1	1	3	1	97
A. ambiguus CBS 117.58	7	15	1	6	1	3	3	0	6	1	4	1	1	9	6	1	3	1	3	1	1	1	2	1	1	1	3	1	3	4	1	1	2	1	96
A. flavus NRRL3357	9	20	1	11	3	5	3	0	6	1	4	1	6	12	10	1	2	1	3	1	1	1	2	1	1	0	3	1	3	5	1	0	4	0	123
A. neoniger CBS 115656	11	19	1	9	5	5	3	0	6	1	4	1	4	6	11	1	3	1	3	1	1	1	2	1	1	0	3	1	6	4	2	0	3	0	120
A. niger ATCC 1015	13	18	1	8	5	4	3	0	6	1	4	1	4	6	12	1	4	1	3	1	1	1	2	1	1	0	3	1	6	4	2	0	3	0	121
A. ellipticus CBS 707.79	15	17	1	7	4	5	3	0	5	1	4	1	3	8	8	1	4	1	3	1	1	1	2	1	1	0	3	1	3	4	2	0	2	0	113
A. japonicus CBS 114.51	11	18	1	7	5	8	3	1	6	1	4	1	4	7	11	1	2	1	3	1	1	1	2	1	1	0	3	1	4	8	2	0	3	0	123
A. fumigatus Af293	8	15	1	9	3	4	3	0	7	1	4	1	2	8	6	1	3	1	3	1	1	1	2	1	1	1	3	1	3	3	2	0	5	1	106
A. clavatus NRRL1	5	16	1	6	3	4	3	0	7	1	4	1	1	8	7	1	4	1	3	1	1	1	2	1	1	0	3	1	3	4	1	0	3	0	98
A. unguis CBS 120.58	9	14	1	6	1	5	3	0	4	1	4	1	4	8	6	1	3	1	3	1	1	1	2	1	1	0	3	1	2	3	1	0	2	0	94
A. versicolor CBS 795.97	12	16	1	8	3	5	3	0	4	1	4	1	4	8	8	1	5	1	3	1	1	1	2	1	1	0	3	1	3	3	1	0	3	0	109
A. nidulans FGSC A4	10	14	1	7	2	5	3	0	4	1	4	1	4	8	7	1	3	1	3	1	1	1	2	1	1	0	3	1	3	2	0	0	2	0	97

## Sheet: PL
Table S3. CAZy comparison
4. Detailed comparison of Polysaccharode Lyases (PL).
	PL family
Species and strain	1_2	1_4	1_7	3_2	4_1	4_3	4_5	7_4	9_3	11_2	20	26	27	Total
A. terreus NIH 2624	1	4	2	3	1	1	1	0	1	0	0	1	0	15
A. terreus CBS 103.55	1	4	2	3	1	1	1	0	1	0	0	1	0	15
A. alabamensis IBT 12702	1	4	2	3	1	1	1	0	1	0	0	1	0	15
A. floccosus CBS 116.37	2	6	2	3	1	1	1	0	1	0	0	1	0	18
A. aureoterreus CBS 503.65	1	4	2	3	1	1	1	0	1	0	0	1	0	15
A. allahabadii CBS 164.63	2	5	2	3	1	1	1	0	1	0	0	1	0	17
A. neoindicus CBS 444.75	2	6	2	3	1	1	1	0	1	0	0	1	0	18
A. ambiguus CBS 117.58	2	5	2	3	1	1	1	0	1	0	0	2	1	19
A. flavus NRRL3357	2	8	2	3	1	1	1	1	1	0	2	2	1	25
A. neoniger CBS 115656	0	5	1	0	0	1	0	0	0	0	0	0	1	8
A. niger ATCC 1015	0	6	1	0	1	1	0	0	0	0	0	0	1	10
A. ellipticus CBS 707.79	0	6	1	1	1	1	0	0	0	0	0	0	0	10
A. japonicus CBS 114.51	0	5	1	0	1	1	2	1	0	0	0	1	0	12
A. fumigatus Af293	1	4	1	3	1	1	1	0	1	0	1	0	0	14
A. clavatus NRRL1	0	2	0	1	1	1	0	0	0	0	2	0	0	7
A. unguis CBS 120.58	2	4	2	3	2	2	0	0	1	0	0	1	0	17
A. versicolor CBS 795.97	2	7	2	4	2	2	0	0	1	1	0	1	1	23
A. nidulans FGSC A4	3	5	2	5	2	2	0	0	1	1	2	1	1	25

## Sheet: CE
Table S3. CAZy comparison
5. Detailed comparison of Carbohydrate Esterases (CE)
	CE family
Species and strain	1	2	3	4	5	8	9	12	15	16	Total
A. terreus NIH 2624	4	0	3	3	8	1	1	2	1	5	28
A. terreus CBS 103.55	1	0	1	3	8	1	1	3	1	4	23
A. alabamensis IBT 12702	4	0	3	3	7	2	1	4	1	4	29
A. floccosus CBS 116.37	5	0	2	4	8	4	1	3	1	3	31
A. aureoterreus CBS 503.65	4	0	4	3	9	3	1	3	1	4	32
A. allahabadii CBS 164.63	4	1	3	5	10	3	1	3	1	5	36
A. neoindicus CBS 444.75	5	1	4	5	10	4	1	3	1	5	39
A. ambiguus CBS 117.58	4	0	2	5	6	2	1	2	1	4	27
A. flavus NRRL3357	4	0	3	2	6	5	1	4	0	3	28
A. neoniger CBS 115656	2	0	0	3	4	3	1	2	0	3	18
A. niger ATCC 1015	2	0	0	3	5	3	1	2	0	4	20
A. ellipticus CBS 707.79	3	0	0	4	5	4	1	2	0	4	23
A. japonicus CBS 114.51	1	0	0	3	5	4	1	3	0	6	23
A. fumigatus Af293	4	0	1	4	5	4	2	3	1	4	28
A. clavatus NRRL1	5	0	0	3	3	4	1	1	1	3	21
A. unguis CBS 120.58	1	0	2	5	4	1	1	2	0	3	19
A. versicolor CBS 795.97	5	0	5	6	6	3	1	3	1	5	35
A. nidulans FGSC A4	3	0	5	6	4	3	1	2	0	4	28

## Sheet: CBM
Table S3. CAZy comparison
6. Detailed comparison of Carbohydrate Binding Modules (CBM)
	CBM family
Species and strain	1	6	13	14	18	19	20	21	24	32	35	38	42	43	48	50	63	66	67	Total
A. terreus NIH 2624	15	1	1	0	10	0	4	1	2	1	3	0	1	3	3	14	1	1	0	61
A. terreus CBS 103.55	15	1	2	0	18	0	4	1	2	1	3	0	1	3	3	34	1	2	0	91
A. alabamensis IBT 12702	15	1	1	0	10	0	3	1	1	3	4	0	1	3	3	17	1	0	1	65
A. floccosus CBS 116.37	15	1	1	0	14	0	5	1	0	2	3	0	1	3	3	43	1	1	0	94
A. aureoterreus CBS 503.65	16	1	1	0	7	0	3	1	2	2	3	1	1	4	3	7	1	1	0	54
A. allahabadii CBS 164.63	19	1	1	1	11	0	3	1	2	3	3	0	1	3	3	14	1	0	1	68
A. neoindicus CBS 444.75	19	1	1	2	14	0	3	1	8	4	3	0	1	3	3	30	1	0	0	94
A. ambiguus CBS 117.58	13	0	1	1	11	0	1	1	1	1	2	0	1	4	3	6	1	0	0	47
A. flavus NRRL3357	5	0	2	2	4	1	1	1	3	2	3	0	1	5	3	7	1	0	0	41
A. neoniger CBS 115656	8	0	1	1	13	0	2	1	2	1	2	0	1	4	3	13	1	0	0	53
A. niger ATCC 1015	8	0	1	1	9	0	2	1	2	0	2	0	1	5	3	8	1	0	0	44
A. ellipticus CBS 707.79	6	0	1	1	8	0	3	1	3	1	2	0	1	3	3	10	1	0	1	45
A. japonicus CBS 114.51	8	0	1	0	17	0	3	1	7	1	2	0	1	2	3	12	1	0	1	60
A. fumigatus Af293	17	0	1	1	7	1	4	1	4	1	3	1	1	4	2	8	1	0	0	57
A. clavatus NRRL1	15	0	1	1	6	1	6	1	0	1	1	0	1	3	3	5	1	0	0	46
A. unguis CBS 120.58	2	0	1	0	16	0	1	1	0	1	3	0	1	3	3	28	1	0	2	63
A. versicolor CBS 795.97	0	1	1	2	16	0	3	1	1	3	4	0	1	3	3	17	1	0	2	59
A. nidulans FGSC A4	7	1	0	1	13	0	4	1	1	1	3	0	1	3	3	15	1	0	2	57

## Sheet: AA
Table S3. CAZy comparison
Y7. Detailed comparison of Auxiliary Activities (AA)
	AA family
Species and strain	1	1_2	1_3	2_cyt	3	3_1	3_2	3_3	3_4	4	5_2	6	7	8	9	11	13	Total
A. terreus NIH 2624	5	2	2	0	22	4	17	1	0	0	1	1	3	2	12	3	2	77
A. terreus CBS 103.55	8	1	2	2	21	3	14	1	0	0	1	1	3	3	12	4	2	78
A. alabamensis IBT 12702	6	1	2	0	2	3	22	1	0	0	3	1	5	3	12	4	1	66
A. floccosus CBS 116.37	12	1	5	1	27	3	20	1	0	0	1	2	3	3	13	4	2	98
A. aureoterreus CBS 503.65	3	1	1	0	1	3	18	1	0	0	2	1	5	3	13	4	1	57
A. allahabadii CBS 164.63	7	2	5	0	2	3	16	1	0	1	2	1	4	3	11	4	1	63
A. neoindicus CBS 444.75	13	1	6	0	21	3	14	1	0	1	3	1	4	3	11	3	1	86
A. ambiguus CBS 117.58	4	3	6	0	2	3	15	2	0	5	0	1	4	3	9	3	1	61
A. flavus NRRL3357	6	2	3	0	2	3	28	2	1	0	2	1	3	3	7	5	1	69
A. neoniger CBS 115656	5	2	7	0	1	2	25	2	0	0	0	1	3	2	6	3	0	59
A. niger ATCC 1015	4	3	7	0	2	2	26	2	0	1	0	1	3	2	7	2	0	62
A. ellipticus CBS 707.79	6	3	3	0	1	2	21	2	0	0	0	1	1	1	6	2	1	50
A. japonicus CBS 114.51	3	4	5	0	0	4	22	1	0	2	1	2	1	2	5	3	1	56
A. fumigatus Af293	2	2	1	2	1	2	9	0	0	1	1	1	1	2	7	3	0	35
A. clavatus NRRL1	2	3	0	0	0	2	15	0	0	0	1	1	2	3	7	3	2	41
A. unguis CBS 120.58	7	0	2	0	19	2	15	1	0	3	0	1	0	2	8	2	0	62
A. versicolor CBS 795.97	5	2	3	0	2	2	26	2	0	4	2	1	3	3	10	2	1	68
A. nidulans FGSC A4	5	0	3	0	1	1	22	1	1	2	0	1	1	2	10	2	2	54

## Sheet: cellulose
Table S3. CAZy comparison
8. Cellulose-specific families
	GH5_4	GH5_5	GH5_22	GH6	GH7	GH12	GH45	GH131	AA9	Total
Species and strain	EGL	EGL	EGL	CBH	CBH	EGL/XEG	EGL	EGL	LPMO
A. terreus NIH 2624	1	3	2	2	4	6	0	1	12	31
A. terreus CBS 103.55	1	3	2	2	4	7	0	1	12	32
A. alabamensis IBT 12702	1	3	2	2	4	6	0	1	12	31
A. floccosus CBS 116.37	1	3	2	2	4	5	0	1	13	31
A. aureoterreus CBS 503.65	1	3	2	2	4	6	0	1	13	32
A. allahabadii CBS 164.63	1	4	1	2	4	4	0	1	11	28
A. neoindicus CBS 444.75	1	4	1	2	4	4	0	1	11	28
A. ambiguus CBS 117.58	1	3	1	2	4	2	0	1	9	23
A. flavus NRRL3357	1	2	1	1	3	5	1	3	7	24
A. neoniger CBS 115656	0	3	0	2	2	4	0	1	6	18
A. niger ATCC 1015	0	3	0	2	2	4	0	1	7	19
A. ellipticus CBS 707.79	0	3	0	1	4	3	0	1	6	18
A. japonicus CBS 114.51	0	3	1	1	2	4	0	1	5	17
A. fumigatus Af293	1	4	1	1	4	4	1	2	7	25
A. clavatus NRRL1	0	3	1	2	4	3	0	1	7	21
A. unguis CBS 120.58	1	2	0	1	2	1	1	1	8	17
A. versicolor CBS 795.97	1	1	0	1	3	3	1	1	10	21
A. nidulans FGSC A4	1	2	0	2	3	1	1	1	10	21

## Sheet: xylan
Supplemental Table 3. CAZy comparison
9. Xylan-specific families
	GH10	GH11	GH30_7	GH62	GH67	GH115	CE1	CE15	Total
Species and strain	XLN	XLN	XBH	AXH	AGU	AGU	AXE/FAE	GE
A. terreus NIH 2624	4	2	1	3	2	2	4	1	19
A. terreus CBS 103.55	4	2	1	3	2	2	1	1	16
A. alabamensis IBT 12702	5	2	1	3	2	2	4	1	20
A. floccosus CBS 116.37	5	2	0	3	1	1	5	1	18
A. aureoterreus CBS 503.65	6	4	1	3	1	1	4	1	21
A. allahabadii CBS 164.63	4	4	1	3	2	1	4	1	20
A. neoindicus CBS 444.75	4	3	1	3	1	1	5	1	19
A. ambiguus CBS 117.58	5	2	0	3	1	1	4	1	17
A. flavus NRRL3357	4	4	0	2	1	3	4	0	18
A. neoniger CBS 115656	2	4	0	1	1	0	2	0	10
A. niger ATCC 1015	2	3	0	1	1	0	2	0	9
A. ellipticus CBS 707.79	1	3	0	1	1	0	3	0	9
A. japonicus CBS 114.51	2	3	0	1	1	0	1	0	8
A. fumigatus Af293	4	4	0	2	1	1	4	1	17
A. clavatus NRRL1	2	3	1	2	1	1	5	1	16
A. unguis CBS 120.58	1	1	0	1	1	1	1	0	6
A. versicolor CBS 795.97	4	3	1	2	1	6	5	1	23
A. nidulans FGSC A4	3	2	0	2	1	1	3	0	12

## Sheet: pectin
Table S3. CAZy comparison
10. Pectin-specific families
	GH28	GH35	GH51	GH53	GH54	GH78	GH88	GH93	GH105	PL1_2	PL1_4	PL1_7	PL3_2	PL4_1	PL4_3	PL4_5	PL9_3	PL11_2	CE8	CE12	Total
Species and strain	PGA/PGX/XGH/RHG/RGX	LAC	ABF	GAL	ABF	RHA	UGH	ABX	URGH	PLY	PEL	PLY	PLY	RGL	EGL	RGL	PLY	RGL	PME	RGAE
A. terreus NIH 2624	8	4	4	1	1	4	0	4	2	1	4	2	3	1	1	1	1	0	1	2	45
A. terreus CBS 103.55	8	4	4	1	1	5	1	4	2	1	4	2	3	1	1	1	1	0	1	3	48
A. alabamensis IBT 12702	8	4	4	1	1	7	0	3	2	1	4	2	3	1	1	1	1	0	2	4	50
A. floccosus CBS 116.37	12	5	4	1	1	9	1	4	3	2	6	2	3	1	1	1	1	0	4	3	64
A. aureoterreus CBS 503.65	11	5	3	1	1	7	3	4	2	1	4	2	3	1	1	1	1	0	3	3	57
A. allahabadii CBS 164.63	13	5	4	1	1	8	2	4	2	2	5	2	3	1	1	1	1	0	3	3	62
A. neoindicus CBS 444.75	15	6	4	1	1	8	3	4	2	2	6	2	3	1	1	1	1	0	4	3	68
A. ambiguus CBS 117.58	13	4	4	1	1	8	3	3	4	2	5	2	3	1	1	1	1	0	2	2	61
A. flavus NRRL3357	21	8	4	2	1	12	3	3	4	2	8	2	3	1	1	1	1	0	5	4	86
A. neoniger CBS 115656	19	5	4	1	1	7	1	1	2	0	5	1	0	0	1	0	0	0	3	2	53
A. niger ATCC 1015	21	5	4	1	1	9	1	1	2	0	6	1	0	1	1	0	0	0	3	2	59
A. ellipticus CBS 707.79	15	4	4	1	1	6	0	2	2	0	6	1	1	1	1	0	0	0	4	2	51
A. japonicus CBS 114.51	21	4	4	1	1	6	1	2	2	0	5	1	0	1	1	2	0	0	4	3	59
A. fumigatus Af293	14	5	2	1	1	5	2	3	3	1	4	1	3	1	1	1	1	0	4	3	56
A. clavatus NRRL1	3	3	3	0	1	0	0	1	3	0	2	0	1	1	1	0	0	0	4	1	24
A. unguis CBS 120.58	7	2	2	1	1	6	1	2	3	2	4	2	3	2	2	0	1	0	1	2	44
A. versicolor CBS 795.97	13	6	2	3	1	11	4	4	4	2	7	2	4	2	2	0	1	1	3	3	75
A. nidulans FGSC A4	11	4	2	1	1	9	3	2	4	3	5	2	5	2	2	0	1	1	3	2	63

[truncated: 5 more sheets: inulin, mannan, xyloglucan, starch, comparison]
